# Supplementary material for: The transfer of specific mitochondrial lipids and proteins to lipid droplets contributes to proteostasis upon stress and aging in the eukaryotic model system Saccharomyces cerevisiae
Source: GeroScience. 2019 Nov 1;42(1):19–38. doi: 10.1007/s11357-019-00103-0 (PMC7031196; doi:10.1007/s11357-019-00103-0)
Supplement: Supplementary file 1 — Complete list of all LD proteins from healthy WT cells, stressed WT cells, apoptotic WT cells and aged WT cells. (XLSX 105 kb) [file 11357_2019_103_MOESM1_ESM.xlsx]

## Sheet: Tabelle1
Complete list of proteins identified in LDs; varous treatments
Proteins are given as UniProtKB accession numbers
Proteins in LDs obtained from BY4741 (unstressed)	Proteins in LDs obtained from old cells (BY4741; Elutriation)	Proteins in LDs obtained from BY4741 pCM666 cells (Dox treatment); mild stress	Proteins in LDs obtained from BY4741 pCM666---mBAX cells (Dox treatment); apoptosis
P36139	P36139	P00359	P40471
P25087	P38225	P00360	P25087
P34163	Q08959	P00560	P36139
P40471	P34163	P00549	P00360
Q08959	P25087	P06169	P00359
P38225	P02994	P36139	P33333
P40308	P40471	P00925	Q12452
P33333	P26783	P40471	P38225
P0CX55	P33333	P14540	Q08959
P0CX56	P07259	P02994	P00560
P40219	P0CX55	P05694	P0CX56
Q12063	P0CX56	P25087	P0CX55
Q12452	P40219	P00942	P05750
P14906	Q12063	P10081	P34163
P00360	P40308	P00924	P32476
P0CX35	P00360	P14126	P02994
P0CX36	P00549	P38225	P0CX37
P32476	P00359	P0CX45	P0CX38
P0CX37	Q12452	P0CX46	P02407
P0CX38	P00560	P33333	P14127
Q08651	P53723	Q08959	P14126
Q06508	P06169	P26783	P0CX35
P05750	P00330	P00330	P0CX36
P36148	P05750	P0CX37	P10081
P02994	P14020	P0CX38	P00549
P14020	P39968	P38013	P06169
P47912	P32476	P34163	P40308
P00359	P0CX37	P32324	P0CX45
P39986	P0CX38	P0CX56	P0CX46
P60010	P32915	P0CX55	P47912
P35179	P47912	P05750	P00925
Q08926	P36008	P00950	P25443
P26783	P14906	P16521	P14540
P00560	P29704	P0CX35	Q06508
Q08448	P32324	P0CX36	P38295
Q06522	P38264	Q12452	P01123
Q04228	P38342	P60010	Q12063
Q04947	Q08448	P10591	Q04458
P07560	Q04947	P12709	Q06522
P06169	P39986	P25443	P26783
P14127	Q06508	P39968	P05694
P02407	P0CX35	P32476	P32324
P00330	P0CX36	P00815	P0CX83
P38626	P00925	P02407	P0CX82
Q07804	Q08651	P14127	P36017
P36017	P36148	P07264	P14020
P38264	P31382	P0CX47	P07560
Q12466	P40030	P0CX48	P39986
P53324	P07560	P07262	P0CX41
P40212	P46654	P40308	P0CX42
P33767	P10081	P22768	P33892
P38342	Q06522	P0CX83	P16521
P39968	Q04228	P0CX82	P05756
P33775	P53324	P14832	P05317
P53075	P33775	P33892	P32939
P0CX42	P0CH08	P00445	P04840
P0CX41	P0CH09	P37291	P53954
P00549	P0CX30	P15992	P40219
P21825	P0CX29	P05317	P30822
Q04697	P33767	P06106	Q04228
P32915	P21825	P41940	P36148
P53723	P06780	P30822	P14906
P00925	P40150	P39954	P05755
P10614	P0CX47	P40069	O13516
P38353	P0CX48	P47912	Q03103
P47154	P38626	P0CX40	P0CX47
P33754	Q06058	P0CX39	P0CX48
P16603	P14540	P34760	P40069
P06780	P54837	P41805	Q08650
P07259	P0CX25	P11986	P30624
Q08650	P0CX26	Q06508	P38342
P40218	P16521	P04840	P53324
P46956	P05317	P00931	P00924
P29704	P53075	P38219	P0CX50
P31382	P41805	P30624	P0CX49
P40150	P32368	P31539	P36018
P26785	P47154	P26785	P60010
P32368	P40212	P03965	P00942
P10081	Q07804	P14020	Q01855
P02293	P32563	P0CX23	Q08651
P02294	Q04697	P0CX24	P00330
P0CX45	P14126	P17709	P31412
P0CX46	P53978	Q07478	P00815
P54837	P35723	P53912	P32563
P53868	P46971	P0CX41	P32368
P32563	Q08926	P0CX42	P35179
P12683	P26785	Q12063	Q08448
P32324	P40015	P07560	Q04947
P32939	P00445	P0CX31	P0CX40
Q02795	P10963	P0CX32	P0CX39
P14540	P04807	P31412	P31383
P25045	Q05359	P00358	P38013
P16474	Q02795	P17255	Q08926
P38286	P35179	P15019	P35196
P17695	Q12402	P07149	P33775
P40075	P37291	P07244	P26785
P38694	P12683	P01123	P39968
P48439	P0CX42	P25694	P53633
P01123	P0CX41	P23254	P38353
P38295	P05744	P0CX29	P31382
P04840	P0CX40	P0CX30	Q12449
P38248	P0CX39	P00817	P33307
P32352	P38353	P07172	P33767
P46654	P32803	P10592	P05748
P0CX25	P10591	Q06522	P29704
P0CX26	P00924	Q04458	P40008
P14126	P32352	P05755	P12709
P36018	P01123	O13516	P10591
P21147	Q06144	P16140	P32915
Q04958	P36017	Q01855	P32337
Q05359	P16603	P32599	Q04697
Q12692	P08456	P13663	P32599
P53173	P26321	P38720	P38286
P46971	P04840	P22137	P23248
P05745	P53337	P20081	P38219
O14455	P48439	P19358	Q08219
P25574	P05755	P15108	P16661
P0CH08	O13516	Q05506	P07244
P0CH09	P38221	P31116	P06780
P16521	P33754	P19097	Q05359
P10963	P14127	P32939	P07262
Q99287	P02407	P04076	P47075
P40030	P0CX83	Q03048	P53723
Q05611	P0CX82	P39986	Q04175
P32803	P02406	P36148	P0CX31
P35723	P05756	P02406	P0CX32
P0CX30	P60010	P31373	P41805
P0CX29	Q08650	P05748	P0CX29
Q04458	P32353	Q08650	P0CX30
P10664	P38295	P46655	Q07478
P32353	Q04958	P05756	P00950
P00924	P38875	P46654	P18239
P51996	P25587	P0CX50	P16603
P0CX31	P25618	P0CX49	P16474
P0CX32	P05738	P32589	P05375
P38221	P51401	P14906	Q00955
P0CX47	P38286	Q00955	P15992
P0CX48	P06367	P07259	P22137
P38875	P32939	P32563	P36015
P05740	P05745	P53954	P47154
P46990	O14455	P04173	P15108
P36165	P36165	P32337	P32610
Q12443	Q05567	Q12449	P02406
Q12043	P12709	P53090	Q99260
Q06107	P46956	P16861	P38264
P25443	P17695	Q04947	P54837
P19073	Q01855	P38999	P38626
P53954	P53868	Q07551	P0CX23
Q06833	P53045	Q04228	P0CX24
P40548	P10614	P04806	Q03104
P41805	P20107	P54115	P22768
Q03103	P25443	P04807	P04449
P53337	Q3E792	Q12690	P15565
P0CX83	P0C0T4	P32582	P46654
P0CX82	Q12043	P36008	P35723
P07149	P23248	P36017	P07281
Q06144	P38146	P31383	P07280
P53898	Q06107	P53633	P25574
P25340	P25574	P53324	P33442
Q05567	P00950	P06367	P41807
P21375	P39007	P38295	Q02795
P02406	P0C2H7	Q04175	P36165
P32784	P0C2H6	P32449	Q05567
Q07451	P22146	P36018	P10664
P39704	P0CX45	P33307	P53173
P05756	P0CX46	P32610	P54783
P46964	Q03103	P38009	P05740
P22146	P0CX23	P16120	P00358
P02309	P0CX24	P47143	P06367
P39107	P0CX31	P02829	P11075
P43636	P0CX32	P22515	P40218
P40069	P25045	P05759	P08456
P12709	P38694	P26784	P32803
P39007	P29311	P00498	P41543
Q03707	P40857	P40219	P39954
P41543	P38631	P47075	P37291
P61830	P02309	P41277	P53337
P39685	P40970	P38342	P17709
P30624	Q06833	P35179	P11986
P0CX50	P25365	P41807	P02557
P0CX49	Q07451	P36007	P31539
P38631	P11076	P07170	P40075
P00942	P15992	Q08651	Q05506
P39543	P32784	P04802	P17555
P0CX23	Q05506	P38011	P02829
P0CX24	P38711	P09436	P00931
Q08548	P35997	Q04432	P14832
P46965	P0CX54	P33767	P10592
P06367	P0CX53	P16862	P20081
P53878	Q08548	P39976	P05030
P08456	P34760	P29509	P38720
P18239	P33442	Q08448	P36051
P47075	P0CS90	P32915	Q02725
P39742	P18239	P06780	P34760
P06197	P31539	P06168	P15646
P25618	Q99287	P38249	P46956
Q03529	P05740	P07283	P07172
P31539	P46990	P11075	P21825
P10591	P47075	P29704	P06106
P17967	P54115	P48589	P47031
Q08219	P36018	P32368	P41940
P35196	P53878	P15731	P33338
P53629	P40069	P26637	P25694
P05374	Q99190	P37012	P17255
Q01855	Q04458	P38353	P32074
P10592	P02293	Q03103	Q08972
P38604	P02294	Q00764	P46655
P15108	Q05611	P0CX54	P07259
P40970	P10664	P0CX53	P17695
P12684	P29547	P15180	P38221
P49167	P42934	P02557	Q06510
P19657	P32842	P38708	P53075
P26321	Q08219	P54838	P30605
Q99190	P38248	P17967	P05759
P40345	P39540	P31382	P00445
P17898	P38720	P06738	P05744
P00445	P39107	P0C2H7	P32352
P39727	Q12133	P0C2H6	P24000
P33892	P21147	P18239	P36007
P40533	P53954	Q08972	P53912
Q12229	P53730	P04147	P03965
P36090	Q12443	P38625	P48439
P20081	P20081	Q02821	P38061
P05317	P38250	P47169	P25045
O13547	P39954	P23248	P38694
P34248	P17898	Q12363	P07149
Q03640	P39727	P32074	P48589
P34760	P38992	P46672	P38079
P39540	P30624	P39692	P21576
P36008	P25340	P07806	Q04080
Q04080	P15108	P41338	P38249
P54115	Q03362	P36015	P04650
Q05787	P36051	P35844	P32497
P04449	Q3E7Y3	Q3E7Y3	P39007
P26784	P0C0W1	P0C0W1	P13586
P07280	P11655	P33775	P38555
P07281	P17255	P22803	P19097
P15992	P40075	P80210	P38139
P20107	P39939	P33442	Q06169
Q12402	P39938	P07245	P43555
P38219	P04911	Q04697	P39704
P25297	P04912	P39676	P46971
P40015	P30822	P54837	P22515
P38711	P04449	Q08926	P19524
P35997	P46965	Q03558	P07264
Q3E7B6	Q04175	P16474	P31116
P0C2H7	P23641	P32861	P46992
P0C2H6	P46992	P38286	Q03048
P40857	P40218	P39743	P23254
P33338	P16474	P53723	P0CX25
Q03048	P0CX50	P38972	P0CX26
P36081	P0CX49	P40159	P40010
Q12746	P21375	P38088	Q12466
Q12133	Q99260	Q05359	P33754
P05744	P39543	P52910	Q02821
P25365	P41543	P41810	P11076
P23248	P33892	P40825	P46964
Q08227	P38219	P05744	P17967
Q12403	P33421	P43616	P38737
Q03281	Q99385	P05375	P16861
P54781	O13547	P47031	P25340
P25358	Q12692	P38061	P27810
Q12450	P07244	P20606	P21375
Q12672	P39685	P04650	P39743
Q02753	P54780	P32454	P09436
P42934	P05748	Q06142	P38069
Q03362	P02557	P40075	P41810
P15703	P46655	Q02725	P51996
P0CX40	P38701	P11484	P23641
P0CX39	P25560	P49723	P25367
Q08960	P61830	P29311	P36090
P14832	P08539	P53173	P0C2H7
P00950	P53073	P32471	P0C2H6
P05755	P38929	Q08219	P49626
O13516	Q12743	P19524	Q99190
P02829	P53925	P27616	P38314
P0CX54	P38837	P38707	P39517
P0CX53	P39012	P33330	P05374
P47013	Q04080	P35997	P32319
P46985	P43636	P38711	P15019
P38250	P32386	P40150	P40212
Q3E7Y3	Q99325	P08536	P36081
P0C0W1	Q02205	P32614	P19358
P38992	P40302	Q03148	P00817
Q3E792	P00817	P35691	P36008
P0C0T4	Q03175	P33338	Q12453
P40056	P05374	P10127	P32589
P36019	P43585	Q06494	P32466
P53879	P35196	P38314	P43585
P38720	Q12466	P11076	P32842
Q12160	P40106	P07274	P37012
P46992	P41277	P17695	P52910
P36051	P05737	P15705	Q12460
Q12743	P12684	P30605	Q99287
Q12164	P0CX51	P38701	P40319
P05738	P0CX52	P49167	P38146
P51401	P40318	P10659	P13663
P25560	P25491	Q05016	P16140
P54783	P54783	P04801	P26784
P47124	P25694	P38427	P46990
P25580	P39109	P07281	P17898
Q3E790	P40533	P07280	P54115
P24000	P06634	Q99260	P35997
P39954	P07149	P08456	P38711
Q06058	P34248	P38626	P46985
P28496	P40024	P32497	P38701
P38256	P38754	P07267	P39938
P39012	P36105	P29547	P39939
P11655	Q12229	P47154	P40495
P38292	Q08227	P49089	Q12746
P30822	Q03707	P07284	P41056
P27809	P25294	P33734	P38625
Q02896	Q03281	P20449	P38166
P38139	Q12445	P08566	P53878
P40318	P32861	P32803	P36114
P33442	P00942	P40037	P06197
P39106	P28241	Q04869	P40046
P32462	P52489	P38264	Q99385
P53730	Q08960	P16661	P53868
P53012	P53154	P26321	Q12117
Q92316	P47124	P41911	P53090
P28791	P54781	P04449	P38708
P53045		P36165	P32454
P38837		P0CX51	P39543
P38878		P0CX52	P38011
P32500		P41543	P40030
Q99260		P07991	P20107
P25367		P14306	P15731
P38775		Q00055	P54860
P40159		P16603	P19073
P33307		P54885	P39010
Q05506		P10664	P38875
P43613		P10869	P40159
P43585		P35723	P04911
P53154		P38715	P04912
P39552		P26786	P39107
P25587		P28272	P26321
P04807		P0C2H8	Q12754
P16140		P14843	P20606
P32621		Q02795	Q3E792
Q02774		Q3E792	P0C0T4
Q12382		P0C0T4	P51534
P52871		P08524	P25343
P53978		Q12122	P0C2H8
P53845		P53111	P20449
P23254		P22943	Q07551
P32568		P36105	P29311
Q99385		P38754	P04076
P41800		P13586	Q12690
P29547		Q12335	P32767
P47190		P38115	P32386
Q02725		Q06252	Q06142
P36034		P53337	Q12043
P31412		P34730	P31373
P38701		P00899	P47143
Q04201		P21576	P46965
P0CX84		P39517	Q12019
P0CX85		P54783	P39692
Q12001		P15703	P00498
P38146		P49090	P33202
Q99325		P53549	P38256
P32337		P36114	P46970
Q08109		P40054	P39109
P40989		P29952	P40015
P46655		P54860	P47169
P02557		Q12453	Q12335
Q04175		P20459	P56508
Q07478		P06634	P22214
Q12025		Q06151	P04807
P27810		P25574	P25515
P53073		P36010	P38130
Q04969		P25491	P38604
Q12449		P21825	P40970
P38881		P0CX44	P32784
P38929		P0CX43	P39935
P53925		Q3E757	Q06494
P38555		P0C0W9	P39727
P32486		P05740	Q12133
P29311		Q12466	P38217
P05737		Q01560	P32582
P22515		Q05905	P04147
P40010		P46956	P47079
Q06169		P40212	P25376
Q08972		P51996	P25655
Q02205		P38145	Q3E7Y3
Q03175		P40218	P0C0W1
P41940		P23301	Q07451
O14467		P53860	P15367
P38797		P54839	P04173
P38244		P32263	P11655
P38335		P21264	Q12499
P53120		P25515	P10659
P40312		P47039	P0CS90
P25694		P38788	P07245
P00358		P04456	P38903
P38069		P25343	P38315
Q04651		P33202	Q06107
P23641		P53622	Q12164
P09435		P32590	P25365
P40008		Q05911	P38929
Q02821		P53075	P04802
P53742		P14065	P54838
P00931		P47079	P40150
P23797		P32319	P25618
Q02785		P38840	P39685
P32629		P13188	Q03640
P53903		P35196	P53898
P36015		P25294	P40548
Q03104		P14742	Q12207
P09938		P11412	Q3E757
P19524		P25367	P0C0W9
Q06142		P46992	P0CX54
P15367		P09938	P0CX53
P25627		Q05567	Q03529
P47069		Q99385	P40989
P48236		P07342	Q04969
P17255		P46990	P39012
P53090		P40510	P04806
P09368		P32288	P34730
P11076		P41056	P13188
P37291		P13298	P32802
P0C2H9		Q03161	P53549
P0C2H8		P23641	P42934
P36057		P24280	P16862
P48559		P38694	P43613
P40106		P32381	P53730
P41277		P15624	Q06833
Q12445		P25045	Q04767
P04802		P0CX25	P40857
P22202		P0CX26	P20459
P03965		P32842	P49723
P43560		P38079	P12684
P0CS90		P48439	Q12025
P38757		P51534	P06738
P39109		P40106	P53133
P25491		P27809	P39742
P38736		P38903	P38335
Q03655		P15891	P33418
P54780		P53184	P35844
P05748		P32478	P29509
P38242		P40046	P35691
P40350		P0CS90	P38009
P32386		P46971	P28321
Q03648		P32485	P12683
P39517		P04911	Q12363
P09436		P04912	Q12443
P38754		P40495	P40540
P36105		P41811	P61830
P41816		P32352	P26637
P38130		P32835	P38226
P43611		P49626	P39676
P40215		P38555	P49167
P39524		P39007	P07267
P26637		P40531	Q03579
		P53981	P41338
		P24000	P53073
		P06105	Q12018
		Q12074	P10614
		P39015	P43561
		P40010	P38248
		P38166	P40533
		P39522	P22146
		P06208	P43636
		P43555	P0CX84
		P39935	P0CX85
		P43585	Q12462
		Q12680	P40056
		P41920	P39540
		P32327	P53114
		Q08971	P06634
		P28241	P42842
		P14120	Q99189
		P38069	P38325
		P49435	P36105
		P17555	P38754
		P38891	P14742
		P38217	P16120
		P39704	P25294
		P15625	P12385
		P12385	Q99316
		P25340	Q12403
		O14467	P28241
		P39107	P15703
		P21965	P53829
		P07702	Q05521
		P14904	P07283
		Q12019	P47124
		P11745	P38775
		Q12460	P07806
		P15454	Q06058
		P38221	Q05543
		P06115	P80210
		P33754	P39976
		Q01976	Q05933
		P32767	P38999
		P27472	P40825
		Q02046	Q92316
		P33418	Q00764
		P32481	P32485
		P38737	P40532
		P54113	P53154
		Q99190	P53169
		P40989	P38736
		P39938	P32381
		P39939	P28625
		P38075	P28496
		P19146	P50108
		P36051	P53067
		P27810	Q12016
		P21375	P38250
		Q12458	P29547
		P02309	P14306
		P23615	P19146
		P07263	P34248
		P53252	P40469
		P38130	Q08548
		P20107	Q06705
		P53172	P87262
		P25655	P40525
		P22141	P40107
		P47096	P38116
		P53691	Q04958
		P38765	P25491
		P17423	P38631
		P46970	Q05611
		P36421	P53093
		P39543	P38703
		P32386	P47818
		P53133	O13547
		P36037	Q04432
		P15565	P0CX51
		P21734	P0CX52
		Q12270	P32621
		P05030	P08518
		P22217	P22140
		P40008	P22803
		P48570	P39015
		P46985	Q03723
		Q3E7X9	Q08227
		P0C0X0	Q92325
		P40093	Q12010
		P56508	P32353
		P22202	P32861
		P16550	P36057
		P33331	P53224
		P17898	P53860
		P28707	P46672
		P38146	P00546
		Q12305	P38333
		P0CX84	P08536
		P0CX85	O13585
		Q99189	P27616
		P39010	O14467
		Q12447	Q12450
		P53868	P53622
		Q12068	P27809
		P36081	P53012
		P40581	P39106
		Q06705	Q06151
		P25376	Q02892
		P43603	Q08977
		P28777	P25349
		P46964	P39993
		P19073	P38712
		Q12462	P53630
		P39730	P32471
		P06197	P52871
		P38732	P35725
		Q04371	P07274
		P32857	P53925
		Q3E754	Q00055
		Q02196	Q08971
		P00431	P21957
		P38315	P40499
		P38116	P40501
		P47117	P52918
		P07251	P02309
		P18562	P25560
		Q99287	P32590
		Q12016	P53629
		P38911	P38427
		P89105	P53111
		P50861	P02992
		Q04080	P15891
		P41921	P38869
		Q12746	Q03558
		P50095	P38145
		P39109	P20485
		Q04792	P53845
		P20485	P40531
		P34087	Q06505
		P38875	Q07878
		Q04767	Q03786
		P09232	P21965
		Q12018	P32835
		P05150	P40557
		P42842	P04801
		P36060	P25580
		P38604	P32857
		Q12230	P26786
		Q07688	P40054
		P12612	P47190
		P40540	P25619
		Q12154	P30402
		P28625	P32449
		P40319	P08524
		P31688	P31755
		P40056	P46982
		Q12499	P39011
		P23542	P10127
		P33299	P02293
		P54114	P02294
		Q02753	P32492
		P38248	P36010
		P32588	P89105
		Q06107	Q03707
		P40579	P40986
		P30402	P36037
		P00830	Q06538
		P05374	Q06346
		P53834	P48236
		Q12408	Q07804
		P38113	P38707
		P38256	P38962
		Q03786	P25371
		Q12754	P40024
		P00546	Q12078
		P38804	P13298
		P39079	P53281
		P18899	Q12743
		Q12133	Q03921
		Q06169	P38732
		P53839	P15180
		P52490	Q12270
		P04046	P07284
		P38962	P07991
		P47044	P25644
		P32366	P22943
		Q03102	P32356
		P15646	P40006
		P11491	P00899
		P46680	P38088
		P0C0V8	Q05016
		P38998	Q01560
		P32621	P41911
		P32598	Q03281
		P61830	Q05905
		P53629	P06103
		P22203	P01120
		P46367	P23301
		P00937	Q08817
		P38755	Q04651
		P40302	P32462
		P19414	P40958
		P00958	P10869
		P37898	P07251
		Q08745	P43560
		P46784	Q03102
		P38631	P38292
		Q06505	P23644
		Q04894	P39003
		P52918	P39004
		P29453	Q12160
		Q02892	P38355
		P10614	Q03496
		Q03579	P40510
		P40185	P13259
		P06103	P40351
		Q04969	P23642
		P40970	P33734
		P46965	P49435
		P47176	P38428
		P53829	P12612
		P08518	P0CX44
		Q03640	P0CX43
		P10622	P41277
		P07260	P06168
		P40533	P36039
		P39540	P47131
		P32492	P43611
		P39990	P24280
		P36090	Q01532
		P15367	P49089
		P40580	P33330
		P48164	P38715
		Q08977	P38788
		Q03529	P43603
		P53898	P15454
		P32356	P11745
		Q06058	Q12445
		P38777	P38755
		P43621	P21734
		P25560	P40579
		P22336	Q06245
		Q06523	P40094
		P14682	P32341
		P38858	P53192
		P25451	P38972
		P39683	Q06839
		P38791	Q03161
		P38250	P49334
		P87262	Q12230
		P40525	Q12239
		P05739	P53039
		P53067	P47013
		Q03496	P21264
		P39993	P48353
		Q02896	P08566
		P17442	P20447
		P01120	P40467
		P10080	P09938
		P33298	P41811
		P53104	Q12001
		Q03940	P22202
		P39012	P53252
		P53093	Q12305
		Q07451	P38244
		P0CT04	P36034
		P39011	P54781
		P32377	Q03362
		P34248	P38878
		Q01532	P40318
		P47124	P14120
		Q12743	P26370
		P38197	Q12122
		Q00772	P53283
		P39106	P34237
		P37303	P14843
		P02293	P38115
		P02294	Q07688
		Q04336	P53834
		P32332	P28272
		P0CX27	P40086
		P0CX28	P38777
		P17649	P09232
		P40030	Q00772
		P25644	P38998
		P09733	P32629
		P40469	P17423
		Q12164	Q04792
		P47122	P33296
		P28274	P43616
		P38879	P54114
		P32836	P53104
		Q01939	P00410
		P40016	P53199
		P15873	P32588
		P18408	Q03219
		P00729	P15625
		P52917	P46989
		Q04067	P0C0V8
		P38355	P32263
		P38616	P0CX27
		P53012	P0CX28
		P20424	Q07527
		Q04728	Q07830
		Q12123	P25451
		P38787	P41697
		P38712	P38881
		Q12117	Q06103
		Q03219	P32804
		P23638	Q03648
		Q12043	P39996
		Q01217	Q08421
		P47818	P41921
		P38067	P32481
		P38774	P39730
		P32466	Q12123
		P39078	P32500
		P22146	Q12496
		P32527	P27472
		Q07878	P40549
		Q02642	Q12159
		P07278	P47117
		P12684	P49166
		P12688	Q12144
		P05749	P07342
		P25349	P38988
		P53169	P33299
		P35176	Q06523
		P20051	P28274
		P39076	Q06685
		P36136	P36019
		Q06336	P12688
		Q12443	Q12382
		P32179	P53895
		P32802	Q08986
		P39727	P81449
		P38689	P06105
		P54781	Q03835
		Q12109	P54839
		Q12239	P25568
		P25567	P16550
		P28496	P14682
		Q06685	P37898
		P50108	Q12680
		Q04491	Q01080
		P19882	P53120
		P07285	Q04371
		P53224	Q03940
		P14922	P40345
		Q07505	P53223
		P32804	P48365
		P11154	P22217
		P39077	P33331
		P43636	P05626
		P48362	P07263
		Q04958	P23639
		Q99258	P14741
		P25604	P09620
		P17076	P28777
		P43613	Q02785
		P32784	P38840
		P40024	P29055
		Q92316	P22336
		P38333	P18410
		P25618	Q05911
		P02400	P52490
		P19881	P18962
		P52871	P17442
		Q06103	P25627
		P49954	P12904
		P21243	P36085
		P23642	Q99216
		P34167	Q00245
		P38929	P49090
		P53730	Q05787
		P38688	P39079
		P23639	P25386
		Q03921	P32660
		Q86ZR7	P32598
		Q05611	P25567
		P38139	P47142
		Q92325	P43558
		P53845	Q06815
		P53039	P40215
		Q12025	Q04081
		P25371	Q03370
		P40958	P32329
		P21242	P38206
		P53630	Q01976
		O14455	Q05031
		P40501	Q3E790
		P38335	P32864
		P26263	P39526
		P32626	P38911
		P22140	Q12154
		P37296	P10622
		P30657	P47039
		P23644	P38819
		Q12450	P51402
		P25365	P37298
		P38431	P38348
		P50101	Q12200
		P38736	P47061
		P39742	Q12458
		P38795	P53959
		P50278	P41544
		P25358	P35206
		P34160	P00401
		P39958	P38298
		P38348	Q06485
		P40499	P11412
		P40094	P49018
		P26370	P38131
		Q02326	P15705
		P38292	P35197
		P32864	P28791
		Q06833	P07703
		P41544	P40484
		Q03104	Q08745
		Q05029	P46784
		P40986	Q04264
		P53843	Q12003
		P27476	Q08232
		P53332	P14681
		P02992	P14904
		P53598	P48570
		P40532	P31688
		P53925	P11491
		P32775	P43621
		P50107	Q04201
		P43593	O14455
		P39726	Q03771
		P53221	P48582
		P29055	Q02774
		P38764	Q02046
		P53878	P41733
		Q99383	P47096
		P25386	P35178
		P38817	P53981
		P53192	Q06336
		P39101	Q12068
		P36059	P22203
		P33416	P48362
		Q04062	P38813
		P33327	P23615
		Q04304	P53184
		P38081	Q01939
		Q03262	P14065
		Q08723	P21242
		P39685	P40303
		Q03768	Q99325
		P14741	P09733
		P43535	P32191
		P28495	P32626
		Q12001	P38757
		Q05948	P38312
		Q08986	P38199
		P40015	Q12250
		P11655	Q03790
		Q03835	P40582
		P46982	P38966
		P32895	P38992
		Q05521	Q99297
		P32565	Q03148
		P32462	P36060
		Q12329	P22213
		Q04178	P29453
		P48365	P20424
		P40506	P48445
		P0CX34	P29952
		P0CX33	P50095
		P05738	Q02896
		Q12504	P43612
		Q12160	Q06096
		Q08817	Q08601
		Q04651	P0CX34
		Q04081	P0CX33
		P15303	Q12096
		P47119	Q06644
		P38703	P33401
		P28319	P40527
		Q12403	P36000
		Q06346	P32340
		Q12377	Q3E754
		P40517	Q02969
		P23594	P39713
		P25627	P47044
		P28321	P21147
		P08417	Q12090
		Q05979	P22141
		P22147	P39524
		P25375	P30777
		P40893	P32469
		P34223	Q12155
		P33401	P36068
		Q03178	P47102
		P38968	P38795
		P47142	Q04338
		P42943	P07170
		P38628	P40350
		P40582	P40106
		P51401	P53843
		Q12396	Q01329
		P43123	Q04869
		P32629	Q04170
		P36068	P53221
		Q05584	P05743
		Q12078	Q12118
		P53073	Q04013
		P38260	P38113
		P53852	P38848
		P12904	P25355
		P05737	P07278
		P40202	Q05029
		Q03195	P33322
		Q12486	Q05022
		P38325	P27514
		P22213	P14922
		Q06839	P00830
		P38426	P50085
		P48445	P53261
		P38988	P53740
		P47190	P23638
		P46969	P25604
		P43588	P39077
		Q99369	P53903
		P32469	P32906
		P52286	P26725
		P00812	Q06144
		P49018	Q02205
		P51601	P07260
		Q03723	P07702
		P53281	P32377
		Q06608	P34241
		P48236	P25361
		P36000	P33298
		P47018	P0CT04
		Q07527	Q04991
		P38226	P00431
		P22214	P05737
		P53119	Q12205
		P07246	Q06708
		Q96VH4	P53155
		P16649	P40302
		Q12464	P36421
		P53729	P19263
		Q06485	P18759
		Q04013	Q12676
		P40107	P15624
		P40693	P0CX12
		P13517	P0CX13
		P12683	P43542
		P32379	P53822
		Q04409	P47187
		Q08421	P33309
		Q06408	P32565
		P53081	P22204
		P40548	P53729
		P25369	Q12324
		P18759	P25297
		P53130	P47155
		Q12118	P32474
		P40038	P39531
		P40549	Q04336
		P53128	P54885
		Q08601	P39990
		Q04170	P36016
		P53303	P40693
		P40857	Q08202
		P38235	Q02932
		P40345	P40961
		P05453	P38689
		P23595	P38798
		P06782	P32897
		P47112	P38688
		P33421	P18408
		P81449	P32332
		P37302	P38616
		P25293	P34222
		Q05778	P37303
		Q04223	P38197
		P40351	P05745
		P31755	Q06497
		P43558	P41834
		P52489	P29496
		Q08202	P38817
		P39003	P40035
		P39004	P07213
		P25619	Q12697
		P32340	P17891
		P38203	P32453
		P40327	P17076
		P21269	P12754
		P40303	P46974
		P00927	Q05948
		Q06096	P08678
		Q02805	P33327
		Q01080	Q03144
		Q12083	Q99332
		Q05543	P38879
		P38206	P39078
		Q03144	P38989
		P31384	P03871
		Q03281	P40327
		P47061	P50874
		P53261	Q12012
		Q12314	Q05924
		P32643	P46680
		Q12672	Q02805
		P39531	P10823
		P05743	P28708
		Q12500	Q99257
		Q05785	Q04178
		P09734	P53839
		P47013	P28495
		Q06146	Q12284
		P27514	Q12176
		P17891	P48164
		P25623	Q12408
		P46989	P11792
		Q12265	P53691
		Q08227	Q03691
		P38986	P34087
		Q12306	P52917
		P27692	Q03941
		P47102	P05453
		Q08220	P21243
		P38205	Q03455
		P36156	P37020
		P23724	P38426
		P26754	P39958
		P38627	Q03983
		P53154	Q99369
		P40467	P34216
		P33309	Q12692
		Q07804	P34758
		P51402	P38797
		P38866	P53333
		P35189	Q07395
		P53200	Q12447
		P09064	Q12377
		P53895	Q03778
		P38716	Q03768
		Q99325	P37302
		Q12284	P05749
		Q05515	P25342
		P40413	Q12486
		P15732	P42836
		Q12354	Q03956
		P43612	Q08245
		P38131	Q04053
		P40217	P38811
		P35197	P53172
		Q12445	P41910
		P25719	P38075
		Q99216	P53258
		P20049	P53598
		P28263	Q05515
		P32608	P38759
		P40474	P35724
		Q12296	Q07950
		Q12010	P53044
		Q03771	P47088
		Q12159	P53313
		Q02969	P11484
		P43619	P08417
		Q99257	Q06321
		Q05926	Q04638
		Q06510	P38301
		P32453	P40037
		P53959	P17157
		P26725	Q02724
		P20447	Q02196
		Q08273	P18414
		P38199	P06244
		Q12211	P38081
		P29468	P47042
		P25297	P53130
		Q04264	Q02642
		P47131	Q07915
		P36019	P22224
		P25339	P19881
		P40317	P38260
		Q01329	P47160
		P39524	P38695
		P38934	P38904
		P38323	Q12532
		Q08225	P40474
		P34221	P53309
		P15700	P50101
		P40363	P25339
		P38759	P40558
		Q05775	P38080
		P49166	P04456
		P40087	P53938
		P18962	P36136
		Q06338	Q04491
		P36057	P47054
		P33297	P17883
		P11792	P17649
		P25355	P38804
		Q07395	P40580
		P22224	P00937
		P38878	P35189
		P37020	P41920
		P53254	P38856
		P32500	P00812
		Q12434	P53119
		P38281	P35718
		P39713	P53893
		P41819	Q07651
		P22517	P38892
		P40558	Q3E7X9
		P30656	P0C0X0
		P38912	Q04632
		Q12178	P27692
		P32178	P38323
		Q12382	P53840
		Q06449	P39714
		Q12676	Q12675
		Q06263	P32527
		P46974	P38891
		Q08951	P40517
		Q00245	P31381
		P54861	P32608
		P38230	P53107
		O13585	P47181
		Q08985	P53108
		P34758	P40016
		P40032	Q12213
		Q06624	P48563
		Q12044	P40071
		P31380	Q08951
		Q03690	P31380
		P25580	Q05785
		P34241	Q12674
		Q02932	P36125
		Q99297	P22138
		P43560	P33894
		P32628	P04046
		P38869	Q12527
		Q06406	P41800
		P07703	Q08179
		Q04991	P50861
		P37298	P40202
		P33322	P34160
		Q12692	P36161
		P11433	P28707
		Q08232	P37296
		P38910	P29468
		P47120	P39101
		Q06489	P42839
		P32474	Q02754
		P34216	P09734
		Q03774	Q06204
		P53742	P53915
		P39714	P39535
		Q12344	P15873
		Q06245	P06208
		Q12003	Q04372
		P04050	P18562
		P10823	P39522
		Q02774	P53295
		P53108	P47018
		P53903	P38934
		P25373	P53734
		P24276	Q12344
		P53731	P38714
		P23337	Q12429
		P48582	Q04067
		Q12096	P47122
		P39744	P33300
		Q04372
		Q10740
		P41733
		P47165
		P05745
		Q12144
		Q06497
		P38182
		P40071
		P53265
		P40165
		P32341
		P28791
		P00401
		P32342
		P49334
		P47160
		P32660
		P04819
		Q04215
		Q12266
		Q04214
		Q12490
		P38966
		P31787
		P47123
		P53177
		P21957
		P32499
		P41834
		Q12200
		P43561
		Q12496
		Q06625
		P35206
		P33296
		P35725
		P53313
		P39526
		P14743
		Q03629
		Q04004
		P53309
		P38792
		P53258
		P40053
		O13547
		P22204
		P38819
		P34222
		P31374
		P38922
		Q04201
		P40557
		Q12522
		Q02767
		P39966
		P38813
		Q08193
		P39940
		P53915
		P53893
		P38143
		P17883
		P40482
		Q06677
		Q04562
		P00447
		Q01476
		P32769
		Q12012
		Q04430
		Q08245
		Q12242
		P53078
		P47047
		P33317
		Q12155
		Q12525
		Q03707
		P47771
		Q08412
		P53040
		Q04338
		Q03034
		P47135
		P40961
		P40161
		P53199
		Q12229
		P40527
		P48353
		Q04636
		Q08816
		P06244
		Q03983
		Q06706
		P32501
		P40350
		P38848
		P53960
		P36123
		Q03778
		P53855
		P53155
		P11633
		P18961
		P43638
		Q08224
		P08679
		P40318
		P19454
		P53095
		P41910
		Q12255
		P53319
		P38244
		Q04344
		P28708
		P53333
		Q06321
		P53145
		Q12028
		P22134
		P53272
		P0CX12
		P0CX13
		P43542
		P53822
		P47187
		Q04632
		P25037
		P32528
		Q08645
		P43564
		Q08548
		P38757
		P38428
		Q00362
		P38992
		Q12532
		Q03790
		P53114
		P08678
		P53107
		P46673
		P04821
		P28834
		P33894
		P23292
		P29496
		P22138
		P32191
		P24521
		P53920
		P53600
		P34237
		P53870
		P46995
		P53178

## Sheet: Tabelle2
age specific LDs	mild stress specific	Apoptosis specific	A not mild stress	mild stress not apoptosis
P00817	O13585	O13585	P00410	P00447
P04911	P00401	P00401	P03871	P00729
P04912	P00431	P00410	P05626	P00927
P06634	P00447	P00431	P07213	P00958
P07244	P00498	P00498	P09620	P02400
P08539	P00546	P00546	P12754	P04050
P0CX51	P00729	P00812	P13259	P04819
P0CX52	P00812	P00815	P14681	P04821
P25294	P00815	P00817	P17157	P05150
P28241	P00817	P00830	P18410	P05739
P32842	P00830	P00899	P18414	P06115
P32861	P00899	P00937	P19263	P06782
P33421	P00927	P01120	P25342	P07246
P39938	P00937	P02992	P25361	P07285
P39939	P00958	P03871	P25568	P08679
P40024	P01120	P04046	P30777	P09064
P40302	P02400	P04076	P31381	P10080
P52489	P02992	P04147	P32329	P11154
	P04046	P04173	P32897	P11433
	P04050	P04456	P32906	P11633
	P04076	P04650	P33300	P13517
	P04147	P04801	P35178	P14743
	P04173	P04806	P35718	P15303
	P04456	P04911	P35724	P15700
	P04650	P04912	P36016	P15732
	P04801	P05030	P36039	P16649
	P04806	P05375	P36085	P18899
	P04819	P05453	P36125	P18961
	P04821	P05626	P36161	P19414
	P04911	P05694	P38080	P19454
	P04912	P05743	P38298	P19882
	P05030	P05749	P38301	P20049
	P05150	P05759	P38312	P20051
	P05375	P06103	P38695	P21269
	P05453	P06105	P38714	P22134
	P05694	P06106	P38798	P22147
	P05739	P06168	P38811	P22517
	P05743	P06208	P38856	P23292
	P05749	P06244	P38892	P23337
	P05759	P06634	P38904	P23542
	P06103	P06738	P38989	P23594
	P06105	P07170	P39535	P23595
	P06106	P07172	P39996	P23724
	P06115	P07213	P40006	P24276
	P06168	P07244	P40035	P24521
	P06208	P07245	P40086	P25037
	P06244	P07251	P40484	P25293
	P06634	P07260	P41697	P25369
	P06738	P07262	P42836	P25373
	P06782	P07263	P42839	P25375
	P07170	P07264	P47042	P25623
	P07172	P07267	P47054	P25719
	P07244	P07274	P47088	P26263
	P07245	P07278	P47155	P26754
	P07246	P07283	P47181	P27476
	P07251	P07284	P48563	P28263
	P07260	P07342	P50085	P28319
	P07262	P07702	P50874	P28834
	P07263	P07703	P53044	P30656
	P07264	P07806	P53223	P30657
	P07267	P07991	P53283	P31374
	P07274	P08417	P53295	P31384
	P07278	P08518	P53734	P31787
	P07283	P08524	P53740	P32178
	P07284	P08536	P53840	P32179
	P07285	P08566	P53938	P32288
	P07342	P08678	Q02724	P32327
	P07702	P09232	Q02754	P32342
	P07703	P09620	Q03370	P32366
	P07806	P09733	Q03455	P32379
	P07991	P09734	Q03691	P32478
	P08417	P0C0V8	Q03941	P32499
	P08518	P0C0W9	Q03956	P32501
	P08524	P0C0X0	Q04053	P32528
	P08536	P0CT04	Q04638	P32614
	P08566	P0CX12	Q05022	P32628
	P08678	P0CX13	Q05031	P32643
	P08679	P0CX27	Q05924	P32769
	P09064	P0CX28	Q05933	P32775
	P09232	P0CX33	Q06204	P32836
	P09733	P0CX34	Q06538	P32895
	P09734	P0CX43	Q06644	P33297
	P0C0V8	P0CX44	Q06708	P33317
	P0C0W9	P0CX51	Q06815	P33416
	P0C0X0	P0CX52	Q07651	P33421
	P0CT04	P10127	Q07830	P34167
	P0CX12	P10622	Q07915	P34221
	P0CX13	P10659	Q07950	P34223
	P0CX27	P10823	Q08179	P35176
	P0CX28	P10869	Q12090	P36059
	P0CX33	P11075	Q12176	P36123
	P0CX34	P11412	Q12205	P36156
	P0CX43	P11484	Q12207	P38067
	P0CX44	P11491	Q12213	P38143
	P0CX51	P11745	Q12250	P38182
	P0CX52	P11792	Q12324	P38203
	P10080	P11986	Q12429	P38205
	P10127	P12385	Q12527	P38230
	P10622	P12612	Q12674	P38235
	P10659	P12688	Q12675	P38281
	P10823	P12754	Q12697	P38431
	P10869	P12904	Q99316	P38627
	P11075	P13188	Q99332	P38628
	P11154	P13259		P38716
	P11412	P13298		P38764
	P11433	P13586		P38765
	P11484	P13663		P38774
	P11491	P14065		P38787
	P11633	P14120		P38791
	P11745	P14306		P38792
	P11792	P14681		P38858
	P11986	P14682		P38866
	P12385	P14741		P38910
	P12612	P14742		P38912
	P12688	P14843		P38922
	P12904	P14904		P38968
	P13188	P14922		P38986
	P13298	P15019		P39076
	P13517	P15180		P39683
	P13586	P15454		P39726
	P13663	P15565		P39744
	P14065	P15624		P39940
	P14120	P15625		P39966
	P14306	P15646		P40032
	P14682	P15705		P40038
	P14741	P15731		P40053
	P14742	P15873		P40087
	P14743	P15891		P40093
	P14843	P16120		P40161
	P14904	P16550		P40165
	P14922	P16661		P40185
	P15019	P16861		P40217
	P15180	P16862		P40317
	P15303	P17076		P40363
	P15454	P17157		P40413
	P15565	P17423		P40482
	P15624	P17442		P40506
	P15625	P17555		P40581
	P15646	P17649		P40893
	P15700	P17709		P41819
	P15705	P17883		P42943
	P15731	P17891		P43123
	P15732	P18408		P43535
	P15873	P18410		P43564
	P15891	P18414		P43588
	P16120	P18562		P43593
	P16550	P18759		P43619
	P16649	P18962		P43638
	P16661	P19097		P46367
	P16861	P19146		P46673
	P16862	P19263		P46969
	P17076	P19358		P46995
	P17423	P19881		P47047
	P17442	P20424		P47112
	P17555	P20447		P47119
	P17649	P20449		P47120
	P17709	P20459		P47123
	P17883	P20485		P47135
	P17891	P20606		P47165
	P18408	P21242		P47176
	P18562	P21243		P47771
	P18759	P21264		P49954
	P18899	P21576		P50107
	P18961	P21734		P50278
	P18962	P21957		P51601
	P19097	P21965		P52286
	P19146	P22137		P52489
	P19358	P22138		P53040
	P19414	P22140		P53078
	P19454	P22141		P53081
	P19881	P22203		P53095
	P19882	P22204		P53128
	P20049	P22213		P53145
	P20051	P22214		P53177
	P20424	P22217		P53178
	P20447	P22224		P53200
	P20449	P22336		P53254
	P20459	P22768		P53265
	P20485	P22803		P53272
	P20606	P22943		P53303
	P21242	P23301		P53319
	P21243	P23615		P53332
	P21264	P23638		P53600
	P21269	P23639		P53731
	P21576	P23642		P53852
	P21734	P23644		P53855
	P21957	P24280		P53870
	P21965	P25294		P53920
	P22134	P25339		P53960
	P22137	P25342		P54113
	P22138	P25343		P54861
	P22140	P25349		Q00362
	P22141	P25355		Q01217
	P22147	P25361		Q01476
	P22203	P25371		Q02326
	P22204	P25376		Q02767
	P22213	P25386		Q03034
	P22214	P25451		Q03178
	P22217	P25515		Q03195
	P22224	P25567		Q03262
	P22336	P25568		Q03629
	P22517	P25604		Q03690
	P22768	P25619		Q03774
	P22803	P25644		Q04004
	P22943	P25655		Q04062
	P23292	P26370		Q04214
	P23301	P26725		Q04215
	P23337	P26786		Q04223
	P23542	P27472		Q04304
	P23594	P27514		Q04344
	P23595	P27616		Q04409
	P23615	P27692		Q04430
	P23638	P28241		Q04562
	P23639	P28272		Q04636
	P23642	P28274		Q04728
	P23644	P28321		Q04894
	P23724	P28495		Q05584
	P24276	P28625		Q05775
	P24280	P28707		Q05778
	P24521	P28708		Q05926
	P25037	P28777		Q05979
	P25293	P29055		Q06146
	P25294	P29453		Q06252
	P25339	P29468		Q06263
	P25343	P29496		Q06338
	P25349	P29509		Q06406
	P25355	P29952		Q06408
	P25369	P30402		Q06449
	P25371	P30605		Q06489
	P25373	P30777		Q06608
	P25375	P31116		Q06624
	P25376	P31373		Q06625
	P25386	P31380		Q06677
	P25451	P31381		Q06706
	P25515	P31383		Q07505
	P25567	P31688		Q08193
	P25604	P31755		Q08220
	P25619	P32074		Q08224
	P25623	P32191		Q08225
	P25644	P32263		Q08273
	P25655	P32319		Q08412
	P25719	P32329		Q08645
	P26263	P32332		Q08723
	P26370	P32340		Q08816
	P26725	P32341		Q08985
	P26754	P32356		Q10740
	P26786	P32377		Q12028
	P27472	P32381		Q12044
	P27476	P32449		Q12074
	P27514	P32453		Q12083
	P27616	P32454		Q12109
	P27692	P32466		Q12178
	P28241	P32469		Q12211
	P28263	P32471		Q12242
	P28272	P32474		Q12255
	P28274	P32481		Q12265
	P28319	P32485		Q12266
	P28321	P32492		Q12296
	P28495	P32497		Q12306
	P28625	P32527		Q12314
	P28707	P32565		Q12329
	P28708	P32582		Q12354
	P28777	P32588		Q12396
	P28834	P32589		Q12434
	P29055	P32590		Q12464
	P29453	P32598		Q12490
	P29468	P32599		Q12500
	P29496	P32608		Q12504
	P29509	P32610		Q12522
	P29952	P32626		Q12525
	P30402	P32660		Q86ZR7
	P30605	P32767		Q96VH4
	P30656	P32802		Q99258
	P30657	P32804		Q99383
	P31116	P32835
	P31373	P32842
	P31374	P32857
	P31380	P32861
	P31383	P32864
	P31384	P32897
	P31688	P32906
	P31755	P33202
	P31787	P33296
	P32074	P33298
	P32178	P33299
	P32179	P33300
	P32191	P33309
	P32263	P33322
	P32288	P33327
	P32319	P33330
	P32327	P33331
	P32332	P33401
	P32340	P33418
	P32341	P33734
	P32342	P33894
	P32356	P34087
	P32366	P34160
	P32377	P34216
	P32379	P34222
	P32381	P34237
	P32449	P34241
	P32453	P34730
	P32454	P34758
	P32466	P35178
	P32469	P35189
	P32471	P35197
	P32474	P35206
	P32478	P35691
	P32481	P35718
	P32485	P35724
	P32492	P35725
	P32497	P35844
	P32499	P36000
	P32501	P36007
	P32527	P36010
	P32528	P36016
	P32565	P36037
	P32582	P36039
	P32588	P36060
	P32589	P36068
	P32590	P36085
	P32598	P36114
	P32599	P36125
	P32608	P36136
	P32610	P36161
	P32614	P36421
	P32626	P37012
	P32628	P37020
	P32643	P37296
	P32660	P37298
	P32767	P37302
	P32769	P37303
	P32775	P37898
	P32802	P38009
	P32804	P38011
	P32835	P38013
	P32836	P38061
	P32842	P38075
	P32857	P38079
	P32861	P38080
	P32864	P38081
	P32895	P38088
	P33202	P38113
	P33296	P38115
	P33297	P38116
	P33298	P38131
	P33299	P38145
	P33309	P38166
	P33317	P38197
	P33322	P38199
	P33327	P38206
	P33330	P38217
	P33331	P38226
	P33401	P38249
	P33416	P38260
	P33418	P38298
	P33421	P38301
	P33734	P38312
	P33894	P38314
	P34087	P38315
	P34160	P38323
	P34167	P38325
	P34216	P38333
	P34221	P38348
	P34222	P38355
	P34223	P38426
	P34237	P38427
	P34241	P38428
	P34730	P38616
	P34758	P38625
	P35176	P38688
	P35189	P38689
	P35197	P38695
	P35206	P38703
	P35691	P38707
	P35725	P38708
	P35844	P38712
	P36000	P38714
	P36007	P38715
	P36010	P38732
	P36037	P38737
	P36059	P38755
	P36060	P38759
	P36068	P38777
	P36114	P38788
	P36123	P38795
	P36136	P38798
	P36156	P38804
	P36421	P38811
	P37012	P38813
	P37020	P38817
	P37296	P38819
	P37298	P38840
	P37302	P38848
	P37303	P38856
	P37898	P38869
	P38009	P38879
	P38011	P38891
	P38013	P38892
	P38061	P38903
	P38067	P38904
	P38075	P38911
	P38079	P38934
	P38081	P38962
	P38088	P38966
	P38113	P38972
	P38115	P38988
	P38116	P38989
	P38131	P38998
	P38143	P38999
	P38145	P39003
	P38166	P39004
	P38182	P39010
	P38197	P39011
	P38199	P39015
	P38203	P39077
	P38205	P39078
	P38206	P39079
	P38217	P39101
	P38226	P39522
	P38230	P39526
	P38235	P39531
	P38249	P39535
	P38260	P39676
	P38281	P39692
	P38314	P39713
	P38315	P39714
	P38323	P39730
	P38325	P39743
	P38333	P39935
	P38348	P39938
	P38355	P39939
	P38426	P39958
	P38427	P39976
	P38428	P39990
	P38431	P39993
	P38616	P39996
	P38625	P40006
	P38627	P40016
	P38628	P40024
	P38688	P40035
	P38689	P40037
	P38703	P40046
	P38707	P40054
	P38708	P40071
	P38712	P40086
	P38715	P40094
	P38716	P40107
	P38732	P40202
	P38737	P40302
	P38755	P40303
	P38759	P40319
	P38764	P40327
	P38765	P40351
	P38774	P40467
	P38777	P40469
	P38787	P40474
	P38788	P40484
	P38791	P40495
	P38792	P40499
	P38795	P40501
	P38804	P40510
	P38813	P40517
	P38817	P40525
	P38819	P40527
	P38840	P40531
	P38848	P40532
	P38858	P40540
	P38866	P40549
	P38869	P40557
	P38879	P40558
	P38891	P40579
	P38903	P40580
	P38910	P40582
	P38911	P40693
	P38912	P40825
	P38922	P40958
	P38934	P40961
	P38962	P40986
	P38966	P41056
	P38968	P41338
	P38972	P41544
	P38986	P41697
	P38988	P41733
	P38998	P41807
	P38999	P41810
	P39003	P41811
	P39004	P41834
	P39010	P41910
	P39011	P41911
	P39015	P41920
	P39076	P41921
	P39077	P42836
	P39078	P42839
	P39079	P42842
	P39101	P43542
	P39522	P43555
	P39526	P43558
	P39531	P43561
	P39676	P43603
	P39683	P43612
	P39692	P43616
	P39713	P43621
	P39714	P46672
	P39726	P46680
	P39730	P46784
	P39743	P46970
	P39744	P46974
	P39935	P46982
	P39938	P46989
	P39939	P47018
	P39940	P47031
	P39958	P47039
	P39966	P47042
	P39976	P47044
	P39990	P47054
	P39993	P47061
	P40016	P47079
	P40024	P47088
	P40032	P47096
	P40037	P47102
	P40038	P47117
	P40046	P47122
	P40053	P47131
	P40054	P47142
	P40071	P47143
	P40087	P47155
	P40093	P47160
	P40094	P47169
	P40107	P47181
	P40161	P47187
	P40165	P47818
	P40185	P48164
	P40202	P48353
	P40217	P48362
	P40302	P48365
	P40303	P48445
	P40317	P48563
	P40319	P48570
	P40327	P48582
	P40351	P48589
	P40363	P49018
	P40413	P49089
	P40467	P49090
	P40469	P49166
	P40474	P49334
	P40482	P49435
	P40495	P49626
	P40499	P49723
	P40501	P50085
	P40506	P50095
	P40510	P50101
	P40517	P50108
	P40525	P50861
	P40527	P50874
	P40531	P51402
	P40532	P51534
	P40540	P52490
	P40549	P52910
	P40557	P52917
	P40558	P52918
	P40579	P53039
	P40580	P53044
	P40581	P53067
	P40582	P53093
	P40693	P53104
	P40825	P53107
	P40893	P53108
	P40958	P53111
	P40961	P53114
	P40986	P53119
	P41056	P53130
	P41338	P53133
	P41544	P53155
	P41733	P53169
	P41807	P53172
	P41810	P53184
	P41811	P53192
	P41819	P53199
	P41834	P53221
	P41910	P53223
	P41911	P53224
	P41920	P53252
	P41921	P53258
	P42842	P53261
	P42943	P53281
	P43123	P53283
	P43535	P53295
	P43542	P53309
	P43555	P53313
	P43558	P53333
	P43561	P53549
	P43564	P53598
	P43588	P53622
	P43593	P53630
	P43603	P53633
	P43612	P53691
	P43616	P53729
	P43619	P53734
	P43621	P53740
	P43638	P53822
	P46367	P53829
	P46672	P53834
	P46673	P53839
	P46680	P53840
	P46784	P53843
	P46969	P53860
	P46970	P53893
	P46974	P53895
	P46982	P53912
	P46989	P53915
	P46995	P53938
	P47018	P53959
	P47031	P53981
	P47039	P54114
	P47044	P54838
	P47047	P54839
	P47061	P54860
	P47079	P54885
	P47096	P56508
	P47102	P80210
	P47112	P81449
	P47117	P87262
	P47119	P89105
	P47120	Q00055
	P47122	Q00245
	P47123	Q00764
	P47131	Q00772
	P47135	Q00955
	P47142	Q01080
	P47143	Q01329
	P47160	Q01532
	P47165	Q01560
	P47169	Q01939
	P47176	Q01976
	P47187	Q02046
	P47771	Q02196
	P47818	Q02642
	P48164	Q02724
	P48353	Q02754
	P48362	Q02805
	P48365	Q02892
	P48445	Q02932
	P48570	Q02969
	P48582	Q03102
	P48589	Q03144
	P49018	Q03148
	P49089	Q03161
	P49090	Q03219
	P49166	Q03370
	P49334	Q03455
	P49435	Q03496
	P49626	Q03558
	P49723	Q03579
	P49954	Q03691
	P50095	Q03723
	P50101	Q03768
	P50107	Q03771
	P50108	Q03778
	P50278	Q03786
	P50861	Q03790
	P51402	Q03835
	P51534	Q03921
	P51601	Q03940
	P52286	Q03941
	P52489	Q03956
	P52490	Q03983
	P52910	Q04013
	P52917	Q04053
	P52918	Q04067
	P53039	Q04081
	P53040	Q04170
	P53067	Q04178
	P53078	Q04264
	P53081	Q04336
	P53093	Q04338
	P53095	Q04371
	P53104	Q04372
	P53107	Q04432
	P53108	Q04491
	P53111	Q04632
	P53114	Q04638
	P53119	Q04767
	P53128	Q04792
	P53130	Q04869
	P53133	Q04991
	P53145	Q05016
	P53155	Q05022
	P53169	Q05029
	P53172	Q05031
	P53177	Q05515
	P53178	Q05521
	P53184	Q05543
	P53192	Q05785
	P53199	Q05905
	P53200	Q05911
	P53221	Q05924
	P53224	Q05933
	P53252	Q05948
	P53254	Q06096
	P53258	Q06103
	P53261	Q06151
	P53265	Q06204
	P53272	Q06245
	P53281	Q06321
	P53303	Q06336
	P53309	Q06346
	P53313	Q06485
	P53319	Q06494
	P53332	Q06497
	P53333	Q06505
	P53549	Q06510
	P53598	Q06523
	P53600	Q06538
	P53622	Q06644
	P53630	Q06685
	P53633	Q06705
	P53691	Q06708
	P53729	Q06815
	P53731	Q06839
	P53822	Q07395
	P53829	Q07527
	P53834	Q07551
	P53839	Q07651
	P53843	Q07688
	P53852	Q07830
	P53855	Q07878
	P53860	Q07915
	P53870	Q07950
	P53893	Q08179
	P53895	Q08202
	P53912	Q08232
	P53915	Q08245
	P53920	Q08421
	P53959	Q08601
	P53960	Q08745
	P53981	Q08817
	P54113	Q08951
	P54114	Q08971
	P54838	Q08977
	P54839	Q08986
	P54860	Q12003
	P54861	Q12010
	P54885	Q12012
	P56508	Q12016
	P80210	Q12018
	P81449	Q12019
	P87262	Q12068
	P89105	Q12078
	Q00055	Q12090
	Q00245	Q12096
	Q00362	Q12117
	Q00764	Q12118
	Q00772	Q12122
	Q00955	Q12123
	Q01080	Q12144
	Q01217	Q12154
	Q01329	Q12155
	Q01476	Q12159
	Q01532	Q12176
	Q01560	Q12200
	Q01939	Q12205
	Q01976	Q12207
	Q02046	Q12213
	Q02196	Q12230
	Q02326	Q12239
	Q02642	Q12250
	Q02767	Q12270
	Q02805	Q12284
	Q02892	Q12305
	Q02932	Q12324
	Q02969	Q12335
	Q03034	Q12344
	Q03102	Q12363
	Q03144	Q12377
	Q03148	Q12408
	Q03161	Q12429
	Q03178	Q12447
	Q03195	Q12453
	Q03219	Q12458
	Q03262	Q12460
	Q03496	Q12462
	Q03558	Q12486
	Q03579	Q12496
	Q03629	Q12499
	Q03690	Q12527
	Q03723	Q12532
	Q03768	Q12674
	Q03771	Q12675
	Q03774	Q12676
	Q03778	Q12680
	Q03786	Q12690
	Q03790	Q12697
	Q03835	Q12754
	Q03921	Q3E754
	Q03940	Q3E757
	Q03983	Q3E7X9
	Q04004	Q92325
	Q04013	Q99189
	Q04062	Q99216
	Q04067	Q99257
	Q04081	Q99297
	Q04170	Q99316
	Q04178	Q99332
	Q04214	Q99369
	Q04215
	Q04223
	Q04264
	Q04304
	Q04336
	Q04338
	Q04344
	Q04371
	Q04372
	Q04409
	Q04430
	Q04432
	Q04491
	Q04562
	Q04632
	Q04636
	Q04728
	Q04767
	Q04792
	Q04869
	Q04894
	Q04991
	Q05016
	Q05029
	Q05515
	Q05521
	Q05543
	Q05584
	Q05775
	Q05778
	Q05785
	Q05905
	Q05911
	Q05926
	Q05948
	Q05979
	Q06096
	Q06103
	Q06146
	Q06151
	Q06245
	Q06252
	Q06263
	Q06321
	Q06336
	Q06338
	Q06346
	Q06406
	Q06408
	Q06449
	Q06485
	Q06489
	Q06494
	Q06497
	Q06505
	Q06510
	Q06523
	Q06608
	Q06624
	Q06625
	Q06677
	Q06685
	Q06705
	Q06706
	Q06839
	Q07395
	Q07505
	Q07527
	Q07551
	Q07688
	Q07878
	Q08193
	Q08202
	Q08220
	Q08224
	Q08225
	Q08232
	Q08245
	Q08273
	Q08412
	Q08421
	Q08601
	Q08645
	Q08723
	Q08745
	Q08816
	Q08817
	Q08951
	Q08971
	Q08977
	Q08985
	Q08986
	Q10740
	Q12003
	Q12010
	Q12012
	Q12016
	Q12018
	Q12019
	Q12028
	Q12044
	Q12068
	Q12074
	Q12078
	Q12083
	Q12096
	Q12109
	Q12117
	Q12118
	Q12122
	Q12123
	Q12144
	Q12154
	Q12155
	Q12159
	Q12178
	Q12200
	Q12211
	Q12230
	Q12239
	Q12242
	Q12255
	Q12265
	Q12266
	Q12270
	Q12284
	Q12296
	Q12305
	Q12306
	Q12314
	Q12329
	Q12335
	Q12344
	Q12354
	Q12363
	Q12377
	Q12396
	Q12408
	Q12434
	Q12447
	Q12453
	Q12458
	Q12460
	Q12462
	Q12464
	Q12486
	Q12490
	Q12496
	Q12499
	Q12500
	Q12504
	Q12522
	Q12525
	Q12532
	Q12676
	Q12680
	Q12690
	Q12754
	Q3E754
	Q3E757
	Q3E7X9
	Q86ZR7
	Q92325
	Q96VH4
	Q99189
	Q99216
	Q99257
	Q99258
	Q99297
	Q99369
	Q99383
