# Supplementary material for: The transfer of specific mitochondrial lipids and proteins to lipid droplets contributes to proteostasis upon stress and aging in the eukaryotic model system Saccharomyces cerevisiae
Source: GeroScience. 2019 Nov 1;42(1):19–38. doi: 10.1007/s11357-019-00103-0 (PMC7031196; doi:10.1007/s11357-019-00103-0)
Supplement: Supplementary file 2 — List of LD proteins specific for selected conditions (Fig. 3) (XLSX 1066 kb) [file 11357_2019_103_MOESM2_ESM.xlsx]

## Sheet: unstressed + overlaps
[unstressed LDs]: 17	[unstressed LDs] and [mild stress LDs]: 4	[unstressed LDs] and [old cell LDs]: 11	[unstressed LDs] and [apoptotic LDs]: 12	[unstressed LDs] and [mild stress LDs] and [old cell LDs]: 3	[unstressed LDs] and [old cell LDs] and [apoptotic LDs]: 6	[unstressed LDs] and [mild stress LDs] and [apoptotic LDs]: 117	[unstressed LDs] and [mild stress LDs] and [old cell LDs] and [apoptotic LDs]: 284
P19657	P25358	P53978	Q05787	P05738	Q06144	P53173	P37291
Q3E7B6	Q12672	P54780	Q3E790	P51401	Q02205	P51996	P0CS90
P53879	Q02753	P25587	P38775	Q12229	P42934	P19073	P36008
P39552	P53742	P53045	P41800		Q03362	P40548	P11076
P32568		Q12402	P36034		P32353	P53898	Q06058
Q08109		P0CH08	P38881		P21147	P39704	P04807
P32486		P0CH09	P38797			P46964	P05748
P40312		Q03175	P53120			P39742	P29311
P09435		P10963	Q02785			P06197	P38146
P23797		P38837	Q03648			Q03529	P32386
P47069		Q08960	P43611			P17967	P17255
P09368			P40215			P53629	P40015
P0C2H9						P10592	P07259
P48559						P38604	P05317
Q03655						P49167	P0CX40
P38242						P40345	P0CX39
P41816						P36090	P05755
						Q03640	O13516
						P26784	P05744
						P07280	P38754
						P07281	P36105
						P25297	P23641
						P33338	P00445
						Q03048	Q3E792
						P36081	P0C0T4
						Q12746	Q05506
						Q12403	P25491
						Q12450	P29547
						P15703	P00950
						P14832	P39109
						P02829	P00549
						P47013	P33442
						P46985	P26783
						P40056	P41805
						P36019	P23248
						Q12160	P40030
						Q12164	P53723
						P25580	P40106
						P24000	P41277
						P28496	P32324
						P38256	P26321
						P38292	P0CX47
						P27809	P0CX48
						Q02896	P10591
						P38139	P20107
						P39106	Q04175
						P32462	P0CX30
						P53012	P0CX29
						Q92316	P0C2H7
						P28791	P0C2H6
						P38878	P29704
						P32500	P0CX54
						P25367	P0CX53
						P40159	P02994
						P33307	P46654
						P43613	P08456
						P16140	P39968
						P32621	P40857
						Q02774	P32915
						Q12382	P16521
						P52871	P53730
						P53845	P25618
						P23254	P25365
						P47190	P00330
						Q02725	P35723
						P31412	Q01855
						Q04201	P06169
						P0CX84	P02557
						P0CX85	P38929
						Q12001	P53925
						P32337	P53073
						P40989	P06367
						Q07478	P46655
						Q12025	P38711
						P27810	P35997
						Q04969	P00560
						Q12449	P0CX25
						P38555	P0CX26
						P22515	P46971
						P40010	P15992
						Q06169	P05756
						Q08972	P38720
						P41940	P39954
						O14467	Q99385
						P38244	P53337
						P38335	P02406
						P00358	P38701
						P38069	P12709
						Q04651	P14126
						P40008	Q99260
						Q02821	P31382
						P00931	P10081
						P32629	P00359
						P53903	P0CX83
						P36015	P0CX82
						Q03104	P11655
						P09938	P30822
						P19524	P34760
						Q06142	P38264
						P15367	P38342
						P25627	Q05567
						P48236	P38250
						P53090	P14540
						P0C2H8	P38992
						P36057	P39007
						P04802	P00924
						P22202	Q05359
						P03965	P0CX23
						P43560	P0CX24
						P38757	P54115
						P38736	P25694
						P40350	P36051
						P39517	P40970
						P09436	P38225
						P38130	P54837
						P39524	P00925
						P26637	P22146
							P38221
							P32803
							Q12133
							Q3E7Y3
							P0C0W1
							P40150
							Q99325
							P05737
							P38875
							P46992
							P32563
							P36165
							P25443
							P38631
							Q12445
							P32368
							P31539
							P06780
							P39540
							Q99190
							Q04947
							P14020
							Q12043
							Q03103
							Q12063
							Q06107
							P02309
							P18239
							Q08548
							Q08448
							P05750
							P00360
							Q08959
							P26785
							P32352
							P47075
							P47912
							P33775
							P01123
							Q07451
							P04840
							P21825
							P32784
							Q02795
							P53878
							Q04958
							P40219
							P33767
							P34163
							P53324
							P33333
							P47154
							P48439
							P05745
							O14455
							P0CX55
							P0CX56
							P39012
							P25560
							P0CX37
							P0CX38
							Q06833
							P32476
							Q08219
							P20081
							Q12452
							P40069
							P04449
							P38295
							P12683
							P0CX31
							P0CX32
							P07560
							P53075
							Q04697
							P43585
							P25574
							Q12743
							P39986
							P17898
							P39727
							P38626
							P36139
							P40212
							Q06522
							Q04228
							Q07804
							P40308
							P38219
							P15108
							P38286
							P39107
							P25087
							P17695
							P05740
							P46990
							P14906
							Q06508
							P30624
							P32939
							O13547
							P33892
							P40471
							P38353
							P16603
							P53868
							P38694
							P40318
							Q08650
							P46965
							P36148
							P0CX35
							P0CX36
							P0CX42
							P0CX41
							Q99287
							P33754
							P25340
							P53954
							P46956
							Q08651
							P25045
							P10664
							Q04458
							P0CX50
							P0CX49
							P39543
							P0CX45
							P0CX46
							Q08926
							Q12443
							Q05611
							P54783
							P41543
							P36018
							Q04080
							P36017
							P21375
							P39685
							P10614
							P61830
							P38248
							P14127
							P02407
							P35179
							P05374
							P53154
							P02293
							P02294
							P43636
							P35196
							P12684
							Q08227
							P60010
							P40533
							P40075
							P34248
							Q12692
							P16474
							Q03281
							P40218
							P07149
							P47124
							Q03707
							P00942
							Q12466
							P54781

## Sheet: stressed + overlaps
List of selected LD proteins under various conditions:
Proteins are given as UniProtKB accession numbers
[mild stress LDs]: 272	[old cell LDs]: 1	[apoptotic LDs]:	[mild stress LDs] and [old cell LDs]: 2	[mild stress LDs] and [old cell LDs] and [apoptotic LDs]: 15	[mild stress LDs] and [apoptotic LDs]: 687
P32614	P08539	Q12207	P33421	P39938	P53114
Q06252		Q99316	P52489	P39939	P34237
P32288		Q06538		P32842	Q06510
P32478		P40006		P40024	P38428
Q12074		P13259		P04911	P43561
P32327		P36039		P04912	P35725
P06115		P53283		P07244	P40557
P54113		P40086		P28241	P21957
P38765		P00410		P25294	P48353
P40093		Q07830		P06634	P32191
P40581		P41697		P0CX51	P53199
P05150		P39996		P0CX52	Q03790
P23542		P25568		P00817	P22214
P18899		P53223		P32861	O13585
P32366		P05626		P40302	P38869
P46367		P09620			P49334
P19414		P18410			Q12010
P00958		P36085			P32341
Q04894		Q06815			P15646
P40185		Q03370			P33296
P47176		P32329			Q05543
P38858		Q05031			P32466
P39683		P38298			P38226
P38791		P40484			Q06245
P05739		P14681			Q12496
P10080		P35178			P29496
P32836		P38312			P15565
P00729		Q12250			P38325
Q04728		Q06644			P40107
P38787		Q12090			P28321
Q01217		P30777			Q12117
P38067		Q05022			P38819
P38774		P50085			P0CX12
P35176		P53740			P0CX13
P20051		P32906			P43542
P39076		P25361			P53822
P32179		Q12205			P47187
Q12109		Q06708			P40527
P19882		P19263			P39526
P07285		Q12324			Q12144
Q07505		P47155			P05030
P11154		P36016			P08678
Q99258		P38798			P47131
P02400		P32897			P38813
P49954		P40035			P38848
P34167		P07213			P32660
Q86ZR7		Q12697			Q03723
P26263		P12754			P35206
P30657		Q99332			Q12200
P38431		P38989			Q12155
P50278		P03871			Q04338
Q02326		P50874			Q05521
P27476		Q05924			P25619
P53332		Q12176			P31755
P32775		Q03691			P17555
P50107		Q03941			P20447
P43593		Q03455			P38703
P39726		P25342			P53155
P38764		P42836			P00401
Q99383		Q03956			P16661
P36059		Q04053			P32802
P33416		P38811			P40532
Q04062		P35724			P40319
Q04304		Q07950			P38966
Q03262		P53044			P39003
Q08723		P47088			P39004
P43535		Q04638			P40467
P32895		P38301			P49166
Q12329		P17157			P28708
P40506		Q02724			P40351
Q12504		P18414			P53281
P15303		P47042			P41733
P47119		Q07915			P37298
P28319		P38695			P40961
P23594		P38904			P48582
Q05979		P38080			Q00245
P22147		P47054			Q12003
P25375		P38856			Q12159
P40893		P35718			P07703
P34223		Q07651			Q12754
Q03178		P38892			Q08232
P38968		P53840			Q12078
P42943		Q12675			P18962
P38628		P31381			P22140
Q12396		P47181			P38079
P43123		Q12213			Q92325
Q05584		P48563			P53333
P53852		Q12674			P43555
Q03195		P36125			Q06346
P46969		Q08179			P46989
P43588		P36161			P38737
P52286		P42839			P50108
P51601		Q02754			P46982
Q06608		Q06204			P02992
P07246		P39535			P40499
Q96VH4		P53295			P53895
P16649		P38714			P53169
Q12464		Q12429			Q12096
P13517		P33300			P22204
P32379					P53630
Q04409					P38333
Q06408					P05375
P53081					Q99216
P25369					Q99297
P40038					Q08817
P53128					P40501
P53303					P34222
P38235					P53224
P23595					Q06839
P06782					Q12532
P47112					Q03983
P25293					P47818
Q05778					P39010
Q04223					Q12012
P38203					P40986
P21269					P53959
P00927					Q12499
Q12083					Q03778
P31384					Q04264
Q12314					P41910
P32643					P40469
Q12500					Q12460
Q06146					P49626
P25623					Q01080
Q12265					Q06321
P38986					Q03579
Q12306					Q08421
Q08220					P25349
P38205					P38131
P36156					P35197
P23724					Q07527
P26754					P40549
P38627					P41834
P38866					P81449
P53200					P31383
P09064					P21576
P38716					P51402
P40413					Q03771
P15732					P53067
Q12354					P33322
P40217					P53093
P25719					P25371
P20049					P53829
P28263					P38712
Q12296					P87262
P43619					P40525
Q05926					P38315
Q08273					P39713
Q12211					P53633
P40317					P25376
Q08225					Q03921
P34221					P38199
P15700					P38206
P40363					P53192
Q05775					P46970
P40087					P13586
Q06338					P56508
P33297					P38166
P53254					Q07878
Q12434					P40958
P38281					P32319
P41819					P40495
P22517					P23644
P30656					P43558
P38912					P38988
Q12178					P47061
P32178					Q04767
Q06449					P30605
Q06263					P53107
P54861					P40094
P38230					P08518
Q08985					Q08245
P40032					Q06497
Q06624					P32767
Q12044					Q04991
Q03690					P40046
P32628					P40540
Q06406					P39993
P11433					P34241
P38910					P25355
P47120					Q04632
Q06489					P25655
Q03774					P23642
P04050					P22138
P25373					P41056
P24276					P32474
P53731					Q12019
P23337					P06244
P39744					Q02969
Q10740					P43612
P47165					Q01329
P38182					P47031
P53265					P33894
P40165					Q12018
P32342					Q08977
P04819					P32497
Q04215					P42842
Q12266					Q12453
Q04214					P26370
Q12490					Q02892
P31787					Q02932
P47123					P51534
P53177					P53039
P32499					P12904
Q06625					Q06485
P14743					P39011
Q03629					P28625
Q04004					P40303
P38792					Q12676
P40053					P38061
P31374					P38217
P38922					Q12462
Q12522					P39935
Q02767					P52918
P39966					P25644
Q08193					Q03835
P39940					Q08986
P38143					P53133
P40482					P11075
Q06677					P00546
Q04562					P49018
P00447					P53258
Q01476					P38355
P32769					P48365
Q04430					P47142
Q12242					P32610
P53078					P04650
P47047					P10823
P33317					P26725
Q12525					Q06505
P47771					P47102
Q08412					P32074
P53040					Q12239
Q03034					Q06096
P47135					P25343
P40161					P32492
Q04636					Q99189
Q08816					P36114
Q06706					P41807
P32501					Q12016
P53960					Q04081
P36123					P14741
P53855					P01120
P11633					P38116
P18961					P53313
P43638					P32340
Q08224					P54860
P08679					P05743
P19454					P33202
P53095					P38903
Q12255					P32356
P53319					Q01532
Q04344					P46974
P53145					Q08601
Q12028					P27514
P22134					Q00955
P53272					Q03496
P25037					P32599
P32528					P29055
Q08645					P33418
P43564					Q06103
Q00362					P38314
P46673					Q06705
P04821					P25386
P28834					P25515
P23292					Q03786
P24521					P47079
P53920					P06103
P53600					P53261
P53870					P17883
P46995					P32804
P53178					P34216
					Q04170
[mild stress LDs]:					P22213
P32614					P30402
Q06252					P36000
P32288					P38962
P32478					P41810
Q12074					P33309
P32327					P48445
P06115					P53309
P54113					P32453
P38765					Q12118
P40093					P20485
P40581					P39743
P05150					P48589
P23542					Q03219
P18899					P32864
P32366					P40582
P46367					P23639
P19414					Q04013
P00958					Q06685
Q04894					P11792
P40185					P12385
P47176					P32469
P38858					P41544
P39683					P13188
P38791					Q12335
P05739					Q00772
P10080					P34758
P32836					P19146
P00729					P36007
Q04728					P38755
P38787					P38348
Q01217					P22137
P38067					P53893
P38774					Q03102
P35176					Q12123
P20051					P47160
P39076					P05759
P32179					P39531
Q12109					P37020
P19882					P38249
P07285					P52910
Q07505					P12688
P11154					P20449
Q99258					P0CX27
P02400					P0CX28
P49954					Q99257
P34167					P33401
Q86ZR7					P32857
P26263					Q3E757
P30657					P0C0W9
P38431					P53104
P50278					P36068
Q02326					P38777
P27476					P89105
P53332					Q07395
P32775					P28274
P50107					P0CX34
P43593					P0CX33
P39726					P17891
P38764					Q08202
Q99383					P25567
P36059					P32485
P33416					P18759
Q04062					Q12284
Q04304					P25451
Q03262					P32454
Q08723					P12612
P43535					P40579
P32895					P14742
Q12329					P53549
P40506					P20459
Q12504					P38732
P15303					P34730
P47119					P53729
P28319					P32381
P23594					P39015
Q05979					P40693
P22147					P07251
P25375					Q03144
P40893					P20606
P34223					Q06523
Q03178					P21242
P38968					P32626
P42943					P38998
P38628					Q03940
Q12396					P36037
P43123					Q06494
Q05584					P14682
P53852					P40327
Q03195					Q02805
P46969					Q12230
P43588					P38759
P52286					P10659
P51601					Q08971
Q06608					P48362
P07246					P37012
Q96VH4					P53834
P16649					Q12270
Q12464					P0C0V8
P13517					P53221
P32379					P38625
Q04409					P17442
Q06408					P00815
P53081					P43603
P25369					P53843
P40038					P21965
P53128					Q06336
P53303					P22336
P38235					Q07688
P23595					P38795
P06782					Q05029
P47112					P37898
P25293					P54114
Q05778					P32588
Q04223					P40531
P38203					P22224
P21269					P38708
P00927					P15891
Q12083					P07172
P31384					P32835
Q12314					P09232
P32643					Q05515
Q12500					P39692
Q06146					P53622
P25623					P32565
Q12265					P53860
P38986					P05453
Q12306					P17709
Q08220					P21734
P38205					Q04792
P36156					P07262
P23724					P40558
P26754					P15731
P38627					P10622
P38866					P16861
P53200					Q01939
P09064					P07267
P38716					P47169
P40413					P33299
P15732					P35691
Q12354					Q12305
P40217					P09733
P25719					P39714
P20049					P11986
P28263					P05694
Q12296					P19097
P43619					P40071
Q05926					P32590
Q08273					P38011
Q12211					P32598
P40317					P07245
Q08225					P20424
P34221					P41921
P15700					P49723
P40363					P37302
Q05775					Q06151
P40087					P43621
Q06338					P25339
P33297					P52490
P53254					P31116
Q12434					P14306
P38281					P53915
P41819					P22768
P22517					P53108
P30656					P13298
P38912					P15454
Q12178					P04147
P32178					P49435
Q06449					P39079
Q06263					P38145
P54861					P47117
P38230					P11745
Q08985					P38817
P40032					P14922
Q06624					P40474
Q12044					P39730
Q03690					P53252
P32628					Q99369
Q06406					P38013
P11433					Q08745
P38910					P46784
P47120					P38426
Q06489					P25604
Q03774					P53912
P04050					P39077
P25373					Q05948
P24276					P32589
P53731					P07278
P23337					P17423
P39744					Q04178
Q10740					P33327
P47165					Q04371
P38182					Q12154
P53265					P40510
P40165					P22203
P32342					P47143
P04819					P00498
Q04215					P28495
Q12266					P24280
Q04214					P23638
Q12490					P11491
P31787					P53111
P47123					P54838
P53177					P38323
P32499					P38688
Q06625					P36010
P14743					P40054
Q03629					Q00055
Q04004					P39676
P38792					P35844
P40053					P06106
P31374					Q12486
P38922					P31380
Q12522					P14120
Q02767					P28777
P39966					P19358
Q08193					P29453
P39940					P23301
P38143					P16550
P40482					P40825
Q06677					Q12690
Q04562					Q05905
P00447					Q08951
Q01476					P41811
P32769					Q01560
Q04430					P41338
Q12242					P38911
P53078					Q07551
P47047					P31688
P33317					Q12363
Q12525					Q03161
P47771					P06738
Q08412					P08524
P53040					Q12377
Q03034					P08536
P47135					P33331
P40161					P35189
Q04636					P38689
Q08816					P38788
Q06706					P32481
P32501					P26786
P53960					P15625
P36123					P22217
P53855					P53130
P11633					P07274
P18961					P27616
P43638					P80210
Q08224					P00899
P08679					P13663
P19454					P27472
P53095					P17076
Q12255					P0CX44
P53319					P0CX43
Q04344					P38427
P53145					P07806
Q12028					P32377
P22134					P16862
P53272					P22943
P25037					P32582
P32528					P32608
Q08645					P07263
P43564					Q03768
Q00362					P15019
P46673					P0CT04
P04821					P33298
P28834					P32471
P23292					P04801
P24521					P38616
P53920					P21264
P53600					P29509
P53870					P39958
P46995					P47044
P53178					P27692
					P18408
[mild stress LDs]:					Q04336
P32614					P07991
Q06252					P31373
P32288					P04076
P32478					P36060
Q12074					P32332
P32327					P10869
P06115					P22803
P54113					P07260
P38765					P08417
P40093					P06105
P40581					P41911
P05150					Q12680
P23542					P37303
P18899					P10127
P32366					P38197
P46367					P38260
P19414					P07284
P00958					P04173
Q04894					Q12068
P40185					P21243
P47176					P39078
P38858					Q00764
P39683					Q04372
P38791					P50095
P05739					P46672
P10080					P07283
P32836					P38715
P00729					P48570
Q04728					P38113
P38787					Q12458
Q01217					P38009
P38067					Q01976
P38774					P07342
P35176					P04806
P20051					P38707
P39076					Q05016
P32179					P53598
Q12109					P39990
P19882					P29468
P07285					P38879
Q07505					P32263
P11154					P39976
Q99258					P00830
P02400					P33734
P49954					P47096
P34167					Q03558
Q86ZR7					Q3E754
P26263					P49089
P30657					P53119
P38431					P16120
P50278					P38115
Q02326					Q12122
P27476					P38081
P53332					P00812
P32775					Q05785
P50107					P23615
P43593					P14843
P39726					P52917
P38764					Q04432
Q99383					Q02046
P36059					P28272
P33416					P54839
Q04062					P14904
Q04304					P08566
Q03262					P33330
Q08723					P38840
P43535					P38088
P32895					P07264
Q12329					Q05911
P40506					P05749
Q12504					Q12344
P15303					P53981
P47119					P48164
P28319					P22141
P23594					P38999
Q05979					P11412
P22147					P00431
P25375					P47039
P40893					P53184
P34223					P50101
Q03178					P19881
P38968					P40517
P42943					P46680
P38628					P09734
Q12396					P49090
P43123					P38972
Q05584					P15180
P53852					P38934
Q03195					P53839
P46969					P14065
P43588					Q02642
P52286					Q12408
P51601					P36421
Q06608					P43616
P07246					P40202
Q96VH4					Q04491
P16649					P32449
Q12464					P36136
P13517					P06168
P32379					P07702
Q04409					P34087
Q06408					P29952
P53081					P17649
P25369					P15705
P40038					P39101
P53128					P15624
P53303					P32527
P38235					P53691
P23595					P34160
P06782					P47018
P47112					P40580
P25293					P37296
Q05778					Q12447
Q04223					P40016
P38203					Q03148
P21269					P00937
P00927					Q04869
Q12083					Q02196
P31384					P38804
Q12314					P53172
P32643					P38075
Q12500					P54885
Q06146					P15873
P25623					P04046
Q12265					Q3E7X9
P38986					P0C0X0
Q12306					P07170
Q08220					P50861
P38205					P41920
P36156					P38891
P23724					P04456
P26754					P28707
P38627					Q04067
P38866					P40037
P53200					P47122
P09064					P18562
P38716					P11484
P40413					P06208
P15732					P39522
Q12354
P40217
P25719
P20049
P28263
Q12296
P43619
Q05926
Q08273
Q12211
P40317
Q08225
P34221
P15700
P40363
Q05775
P40087
Q06338
P33297
P53254
Q12434
P38281
P41819
P22517
P30656
P38912
Q12178
P32178
Q06449
Q06263
P54861
P38230
Q08985
P40032
Q06624
Q12044
Q03690
P32628
Q06406
P11433
P38910
P47120
Q06489
Q03774
P04050
P25373
P24276
P53731
P23337
P39744
Q10740
P47165
P38182
P53265
P40165
P32342
P04819
Q04215
Q12266
Q04214
Q12490
P31787
P47123
P53177
P32499
Q06625
P14743
Q03629
Q04004
P38792
P40053
P31374
P38922
Q12522
Q02767
P39966
Q08193
P39940
P38143
P40482
Q06677
Q04562
P00447
Q01476
P32769
Q04430
Q12242
P53078
P47047
P33317
Q12525
P47771
Q08412
P53040
Q03034
P47135
P40161
Q04636
Q08816
Q06706
P32501
P53960
P36123
P53855
P11633
P18961
P43638
Q08224
P08679
P19454
P53095
Q12255
P53319
Q04344
P53145
Q12028
P22134
P53272
P25037
P32528
Q08645
P43564
Q00362
P46673
P04821
P28834
P23292
P24521
P53920
P53600
P53870
P46995
P53178

## Sheet: LDs cluster 1 vs stressed MT
Pool: [mild stress LDs] and [apoptotic LDs] -> [cluster 1 LDs]: 687	only [cluster 1 LDs]: 59	[cluster 1 LDs] and [mild stress MT]: 8	[cluster 1 LDs] and [old cell MT]: 4	[cluster 1 LDs] and [apoptotic MT]: 4	[cluster 1 LDs] and [old cell MT] and [apoptotic MT]: 1	[cluster 1 LDs] and [mild stress MT] and [apoptotic MT]: 76	[cluster 1 LDs] and [mild stress MT] and [old cell MT] and [apoptotic MT]: 36
P53114	P21957	Q04632	P38428	P32341	P04650	Q03723	P48353
P34237	Q03790	Q99189	Q12144	P22140		P40501	P38966
Q06510	P38869	P30402	P56508	P53630		P53224	P39004
P38428	Q12496	P53309	Q12408	P36068		P87262	P53281
P43561	P38819	P38777				P40525	Q06839
P35725	P0CX12	P38795				P25376	P32474
P40557	P0CX13	P53119				P47061	Q01532
P21957	P43542	P14065				P32767	P29055
P48353	P53822					P26370	Q12118
P32191	P47187					P53133	P28274
P53199	P40527					P53258	P39015
Q03790	P38813					P32804	P21242
P22214	P38848					Q04170	P00815
O13585	P35206					P23639	P07262
P38869	Q12155					P13188	P05694
P49334	P16661					P36007	P07245
Q12010	P49166					Q03102	P41921
P32341	P41733					P05759	P47143
P15646	Q06346					P33401	P11491
P33296	P53895					Q03144	Q07551
Q05543	Q12096					Q06523	P22943
P32466	Q03983					P36037	P21264
P38226	P41910					P10659	P29509
Q06245	P38131					P0C0V8	P31373
Q12496	Q07527					P54114	P37303
P29496	P41834					Q05515	P50095
P15565	P51402					P39692	Q01976
P38325	P39713					Q04792	P16120
P40107	P40094					P47169	P54839
P28321	P53039					P11986	P47039
Q12117	Q12676					P22768	P46680
P38819	Q08986					P38145	P49090
P0CX12	P49018					P40474	P38972
P0CX13	P47142					P40510	P36421
P43542	P26725					P00498	P29952
P53822	Q12239					P53111	P18562
P47187	P46974					P40054
P40527	P48445					P06106
P39526	P32469					Q05905
Q12144	P34758					P08536
P05030	P38348					P33331
P08678	P37020					P00899
P47131	Q12284					P13663
P38813	Q12270					P18408
P38848	P37898					P04076
P32660	P22224					P10127
Q03723	P40558					P04173
P35206	P53915					Q12068
Q12200	P53108					P21243
Q12155	Q04178					P38113
Q04338	P32377					P32263
Q05521	Q12458					P39976
P25619	P19881					P33734
P31755	P40202					P47096
P17555	P36136					P49089
P20447	P34087					P38115
P38703	P17649					P14843
P53155	P0C0X0					Q04432
P00401	P28707					P08566
P16661						P38840
P32802						Q05911
P40532						P22141
P40319						P38999
P38966						P11412
P39003						P09734
P39004						P53839
P40467						P07702
P49166						Q03148
P28708						P00937
P40351						Q02196
P53281						P38804
P41733						P38075
P37298						P54885
P40961						P15873
P48582						P04046
Q00245						P40037
Q12003
Q12159
P07703
Q12754
Q08232
Q12078
P18962
P22140
P38079
Q92325
P53333
P43555
Q06346
P46989
P38737
P50108
P46982
P02992
P40499
P53895
P53169
Q12096
P22204
P53630
P38333
P05375
Q99216
Q99297
Q08817
P40501
P34222
P53224
Q06839
Q12532
Q03983
P47818
P39010
Q12012
P40986
P53959
Q12499
Q03778
Q04264
P41910
P40469
Q12460
P49626
Q01080
Q06321
Q03579
Q08421
P25349
P38131
P35197
Q07527
P40549
P41834
P81449
P31383
P21576
P51402
Q03771
P53067
P33322
P53093
P25371
P53829
P38712
P87262
P40525
P38315
P39713
P53633
P25376
Q03921
P38199
P38206
P53192
P46970
P13586
P56508
P38166
Q07878
P40958
P32319
P40495
P23644
P43558
P38988
P47061
Q04767
P30605
P53107
P40094
P08518
Q08245
Q06497
P32767
Q04991
P40046
P40540
P39993
P34241
P25355
Q04632
P25655
P23642
P22138
P41056
P32474
Q12019
P06244
Q02969
P43612
Q01329
P47031
P33894
Q12018
Q08977
P32497
P42842
Q12453
P26370
Q02892
Q02932
P51534
P53039
P12904
Q06485
P39011
P28625
P40303
Q12676
P38061
P38217
Q12462
P39935
P52918
P25644
Q03835
Q08986
P53133
P11075
P00546
P49018
P53258
P38355
P48365
P47142
P32610
P04650
P10823
P26725
Q06505
P47102
P32074
Q12239
Q06096
P25343
P32492
Q99189
P36114
P41807
Q12016
Q04081
P14741
P01120
P38116
P53313
P32340
P54860
P05743
P33202
P38903
P32356
Q01532
P46974
Q08601
P27514
Q00955
Q03496
P32599
P29055
P33418
Q06103
P38314
Q06705
P25386
P25515
Q03786
P47079
P06103
P53261
P17883
P32804
P34216
Q04170
P22213
P30402
P36000
P38962
P41810
P33309
P48445
P53309
P32453
Q12118
P20485
P39743
P48589
Q03219
P32864
P40582
P23639
Q04013
Q06685
P11792
P12385
P32469
P41544
P13188
Q12335
Q00772
P34758
P19146
P36007
P38755
P38348
P22137
P53893
Q03102
Q12123
P47160
P05759
P39531
P37020
P38249
P52910
P12688
P20449
P0CX27
P0CX28
Q99257
P33401
P32857
Q3E757
P0C0W9
P53104
P36068
P38777
P89105
Q07395
P28274
P0CX34
P0CX33
P17891
Q08202
P25567
P32485
P18759
Q12284
P25451
P32454
P12612
P40579
P14742
P53549
P20459
P38732
P34730
P53729
P32381
P39015
P40693
P07251
Q03144
P20606
Q06523
P21242
P32626
P38998
Q03940
P36037
Q06494
P14682
P40327
Q02805
Q12230
P38759
P10659
Q08971
P48362
P37012
P53834
Q12270
P0C0V8
P53221
P38625
P17442
P00815
P43603
P53843
P21965
Q06336
P22336
Q07688
P38795
Q05029
P37898
P54114
P32588
P40531
P22224
P38708
P15891
P07172
P32835
P09232
Q05515
P39692
P53622
P32565
P53860
P05453
P17709
P21734
Q04792
P07262
P40558
P15731
P10622
P16861
Q01939
P07267
P47169
P33299
P35691
Q12305
P09733
P39714
P11986
P05694
P19097
P40071
P32590
P38011
P32598
P07245
P20424
P41921
P49723
P37302
Q06151
P43621
P25339
P52490
P31116
P14306
P53915
P22768
P53108
P13298
P15454
P04147
P49435
P39079
P38145
P47117
P11745
P38817
P14922
P40474
P39730
P53252
Q99369
P38013
Q08745
P46784
P38426
P25604
P53912
P39077
Q05948
P32589
P07278
P17423
Q04178
P33327
Q04371
Q12154
P40510
P22203
P47143
P00498
P28495
P24280
P23638
P11491
P53111
P54838
P38323
P38688
P36010
P40054
Q00055
P39676
P35844
P06106
Q12486
P31380
P14120
P28777
P19358
P29453
P23301
P16550
P40825
Q12690
Q05905
Q08951
P41811
Q01560
P41338
P38911
Q07551
P31688
Q12363
Q03161
P06738
P08524
Q12377
P08536
P33331
P35189
P38689
P38788
P32481
P26786
P15625
P22217
P53130
P07274
P27616
P80210
P00899
P13663
P27472
P17076
P0CX44
P0CX43
P38427
P07806
P32377
P16862
P22943
P32582
P32608
P07263
Q03768
P15019
P0CT04
P33298
P32471
P04801
P38616
P21264
P29509
P39958
P47044
P27692
P18408
Q04336
P07991
P31373
P04076
P36060
P32332
P10869
P22803
P07260
P08417
P06105
P41911
Q12680
P37303
P10127
P38197
P38260
P07284
P04173
Q12068
P21243
P39078
Q00764
Q04372
P50095
P46672
P07283
P38715
P48570
P38113
Q12458
P38009
Q01976
P07342
P04806
P38707
Q05016
P53598
P39990
P29468
P38879
P32263
P39976
P00830
P33734
P47096
Q03558
Q3E754
P49089
P53119
P16120
P38115
Q12122
P38081
P00812
Q05785
P23615
P14843
P52917
Q04432
Q02046
P28272
P54839
P14904
P08566
P33330
P38840
P38088
P07264
Q05911
P05749
Q12344
P53981
P48164
P22141
P38999
P11412
P00431
P47039
P53184
P50101
P19881
P40517
P46680
P09734
P49090
P38972
P15180
P38934
P53839
P14065
Q02642
Q12408
P36421
P43616
P40202
Q04491
P32449
P36136
P06168
P07702
P34087
P29952
P17649
P15705
P39101
P15624
P32527
P53691
P34160
P47018
P40580
P37296
Q12447
P40016
Q03148
P00937
Q04869
Q02196
P38804
P53172
P38075
P54885
P15873
P04046
Q3E7X9
P0C0X0
P07170
P50861
P41920
P38891
P04456
P28707
Q04067
P40037
P47122
P18562
P11484
P06208
P39522

## Sheet: LDs cluster 2&3 vs stressed MT
pool 2 [mild stress LDs] and [old cell LDs] and [apoptotic LDs]: -> cluster 2 LDs	pool 3 [mild stress LDs] and [old cell LDs]: -> cluster 3 LDs
P39938	P33421
P39939	P52489
P32842
P40024
P04911	[cluster 3 LDs] and [mild stress MT] and [apoptotic MT]:
P04912	P52489
P07244
P28241
P25294
P06634
P0CX51
P0CX52
P00817
P32861
P40302
keine Übereinstimmung, siehe Venn
