# Supplementary material for: The transfer of specific mitochondrial lipids and proteins to lipid droplets contributes to proteostasis upon stress and aging in the eukaryotic model system Saccharomyces cerevisiae
Source: GeroScience. 2019 Nov 1;42(1):19–38. doi: 10.1007/s11357-019-00103-0 (PMC7031196; doi:10.1007/s11357-019-00103-0)
Supplement: Supplementary file 3 — Complete list of all mitochondrial proteins from WT cells, stressed WT cells, apoptotic WT cells, aged cells, QM cells, stressed QM cells, apoptotic QM cells and aged QM cells. (XLSX 102 kb) [file 11357_2019_103_MOESM3_ESM.xlsx]

## Sheet: Tabelle1
Complete list of proteins identified in mitochondria; varous treatments
Proteins are given as UniProtKB accession numbers
Proteins in mitochondria obtained from BY4741 cells(unstressed)	Proteins in LDs obtained from BY4741 pCM666 cells (Dox treatment); mild stress	Proteins in LDs obtained from BY4741 pCM666-mBAX cells (Dox treatment); apoptosis	Proteins in mitochondria obtained from QM cells (unstressed)	Proteins in mitochondria obtained from old QM cells (Elutriation)	Proteins in mitochondria obtained from QM pCM666 cells (Dox treatment); mild stress	Proteins in mitochondria obtained from QM pCM666-mBAX cells (Dox treatment); apoptosis
P02994	P02994	P02994	P02994	P02994	P02994	P02994
P04840	P04840	P04840	P04840	P04840	P04840	P00560
P07251	P00830	P00830	P00830	P00830	P00560	P04840
P18239	P07251	P07251	P07251	P07251	P00549	P00925
P00830	P00560	P00560	P07257	P18239	P00925	P00549
P23641	P05030	P23776	P18239	P16521	P00830	P14540
P32324	P00549	P00549	P16521	P07257	P07264	P00830
P16521	P23776	P05030	P16547	P23641	P32324	P06169
P07257	P32324	P18239	P07256	P10081	P14540	P00359
P10081	P18239	P53334	P23641	P32324	P06169	P07264
P07256	P00359	P15703	P10081	P16547	P05030	P32324
P16547	P00925	P32324	P0CS90	P07256	P07251	P00950
P32191	P15703	P00925	P32324	P0CS90	P00359	P00330
P38219	P14540	P06169	P38219	P38219	P00950	P07251
P31539	P53334	P00359	P19882	P19882	P10081	P60010
P38325	P06169	P23641	P09457	P53252	P16521	P05694
P00128	P53252	P14540	P00128	P09457	P00330	P23776
P09457	P02293	P07257	P53252	P40069	P60010	P16521
P40069	P02294	P06168	P00560	P00128	P16474	P10081
P05626	P23641	P16521	P00549	P00549	P18239	P18239
P08067	P02309	P53252	P38077	P07259	P17255	P16140
P37298	P07257	P38248	P40069	P00560	P05317	P05030
P07259	P16521	P16474	P40215	Q00711	P23641	P17255
P07143	P16140	P05694	P17505	P05626	P16140	P05317
P32340	P10081	P07256	P00890	P06169	P05694	P23641
P60010	P38219	P00950	P05626	P40215	Q00955	P38013
Q01574	P00950	P16140	P30902	P00890	P10592	P16474
P30902	P60010	P02309	P06169	P38077	P34760	Q00955
P33303	P17255	P60010	P32340	P30902	P10591	P34760
P36060	P05694	P0CS90	P07259	P36008	P00360	P53334
Q00711	P06168	P30624	Q00711	P07143	Q12117	Q12117
P0CS90	P38248	P10081	P20967	P05317	P38219	P38219
P05317	P38079	P09457	P21801	P17505	P07259	P06168
P38077	P05317	P00330	P05317	P21801	P25491	P14020
P02829	P10591	P17255	P07143	P20967	P53334	P10664
P40215	P30624	P02293	P32191	P30624	P23776	P30624
P10591	P07264	P02294	P08067	P08067	P32589	P53252
P21801	P00815	P07259	Q08245	P32340	P17967	P37291
P32589	Q12230	P10591	P19414	Q12230	P32332	P15703
P02309	Q12117	P38219	P38325	P15108	P38013	P00931
P36139	P04911	P38079	P15108	P05030	P06168	P32332
P14020	P04912	Q12117	P30624	P32191	P14020	P32563
P21576	P07256	P05317	P32316	P38325	P53252	P38988
P07267	P09457	Q12230	Q12230	P31539	P38248	P26783
P30624	P07259	P40159	P00427	P21576	P07267	P07149
P34760	P16474	P14020	P04037	P25619	P30624	P38248
P00410	P40159	P00815	P37298	P37298	P00931	P32589
P22137	P00330	P38077	P31539	P00925	P38988	P07267
P00427	P0CS90	P19882	P05030	P0CX41	P10664	P00942
P00950	P38988	Q04951	P33303	P0CX42	P07149	P07259
P32599	Q00955	Q00955	P38248	P07267	P26783	P46655
P04037	P00360	P05626	P25619	P02293	P22146	P02293
P06169	P14020	P37291	P14020	P02294	P37291	P02294
P15108	P00924	P00360	P07267	P05750	P22768	P00924
P36008	P05626	P17967	P00925	P14020	P00924	P36008
P31412	P06634	P38988	P11655	P16140	P06106	P22146
P00890	P25491	P00924	P36008	P00427	P32563	P17967
P33892	P23644	Q12335	P07213	P19414	P02293	P07342
P32563	P07342	P23644	Q12165	P32563	P02294	P05750
P25694	P36060	Q12207	P21576	P06168	P30605	P06106
Q04947	P37291	P32563	P14540	P38248	P15703	P10591
P19414	Q12335	P16547	P16140	P16474	P31539	P00360
Q00955	P32466	P33416	P60010	P04037	P25694	P0CX41
P06634	P32563	P36060	P00410	P25491	P36008	P0CX42
P0CX53	P39968	P07264	P02293	P10664	P00942	P25491
P0CX54	Q04951	P00128	P02294	P14540	P0CS90	P30605
P20967	P33416	Q12165	P25491	P31412	P40159	P25694
P33416	P38077	P25491	P10664	P60010	P02309	P10592
P02293	P10592	P22146	P16474	P02309	P40961	P31539
P02294	P36008	P07213	P06168	P00410	P07342	P0CX53
P23644	P00128	P39968	P0CX41	P07213	P46655	P0CX54
P81449	P30605	P06634	P0CX42	Q00955	P0CX41	P38711
P38249	P07213	P0CX53	P46367	P36060	P0CX42	P35997
P16140	P16547	P0CX54	P10591	P0CX53	P05750	P00815
Q08972	P0CX53	P07342	Q00955	P0CX54	P31412	P0CX37
P00549	P0CX54	P12695	P36060	P0CX55	P22203	P0CX38
P15646	Q12512	P39522	P05750	P0CX56	P00815	P32905
P17255	P17967	P00942	P32563	P38249	P14832	P05756
P34227	P32905	P25294	Q12460	P04147	Q12230	P31412
P0CH08	P46654	P00931	P31412	P02829	P19097	P19097
P0CH09	P25694	P32905	P02309	Q08972	Q12335	P15108
Q12449	P22137	P46654	P38249	P32316	P0CX37	P40159
Q12233	P25294	P30902	P00330	Q12329	P0CX38	P14832
Q00055	Q3E7Y3	P04911	P04147	P10591	P32905	P39954
P49723	P0C0W1	P04912	Q12499	P33892	P0CX53	P38011
P09938	P38013	Q01217	A5Z2X5	P17255	P0CX54	Q12230
P05030	P22146	P10592	P32799	P46655	P25294	P03965
A5Z2X5	Q12207	P22203	P12385	P00330	P06634	P47075
P41807	P19882	P32473	P15992	P26783	P20606	P40961
P30822	P40961	Q04947	P0CX53	Q08245	P23644	P41805
P20606	P31412	P38288	P0CX54	P46367	P20081	P23644
P46367	P39522	P40961	P33892	P47075	Q04947	Q04947
P07213	P30902	P36008	P40961	P23644	P0CX55	P32449
P15019	Q04947	P19414	P15646	P39990	P0CX56	Q04951
Q03104	P22203	P25694	P47075	Q12165	P38011	P02309
Q05506	P00942	P30605	P37299	Q05506	P40069	P38295
P19882	P31539	P38013	P12695	P32799	P39522	P22203
P38711	P38711	P31539	P32473	Q12499	P32471	P32471
P35997	P35997	P15646	P17255	P15992	P39986	Q3E7Y3
P25491	P12695	P07149	P26783	P22137	P32368	P0C0W1
P53252	P15646	P38295	P00359	P25694	P38079	P0CX35
P40961	P32473	P31412	Q12117	P33303	P08566	P0CX36
Q12460	P07267	P16387	P46655	P10592	P41805	P0CS90
P50085	P40495	P0CX41	Q12329	Q12460	P21576	P32582
P37299	P0CX41	P0CX42	P23644	P00950	Q3E7Y3	P08566
P38427	P0CX42	P32466	P10592	Q12335	P0C0W1	P12709
Q12499	P38295	Q03104	Q08972	P06105	P12709	P06634
P17555	Q01217	Q3E7Y3	P00950	P06634	P09457	Q12335
P14742	P61830	P0C0W1	P25694	P49723	P05756	P22768
P06168	P34760	P26783	P38626	P12385	P22137	P21576
P00560	Q03104	P08067	P19262	P34760	P39954	P26786
P17505	P26783	P32340	P00424	P20606	P35691	P33330
P05750	P00931	P17505	Q12335	Q12117	P39976	P40069
P32368	Q12165	P22137	P06634	P32473	P39968	P0CX31
Q06405	P21576	P32589	P20606	P00424	P32582	P0CX32
Q03048	P36112	Q03640	P28834	P41807	P03965	P04710
P32316	P25349	P46367	P81449	P00359	P38295	P35691
P22855	Q03640	O14467	P25349	P09938	Q03103	P14126
P04911	P32589	P36112	P33416	P12695	P0CX84	P39968
P04912	P16387	P53189	P36112	Q04947	P0CX85	P49167
P40024	P32332	P00427	P05453	P30822	P07213	P20606
P32799	P22768	P42835	P22137	P41805	Q03640	Q03048
P25087	P38998	P07267	P32599	P19262	Q04951	P04076
P10592	P36139	P25349	Q04947	P0CX37	P0C2H6	P04147
P12385	P48570	Q12159	P0CX37	P0CX38	P07257	P25443
P36112	P07143	P00410	P0CX38	P38626	P25443	P38079
P33421	P32340	P38011	P39990	Q12690	P49167	P39976
P40471	P49334	P49334	Q12690	P40961	P04911	P20081
P29547	P32368	P54783	Q12233	P32599	P04912	P07213
P00330	Q12499	P40215	P0CX55	P14126	P50085	P32368
P28241	P41807	P21576	P0CX56	P05756	P15108	P25294
P07246	P46655	P19097	Q01574	P33416	P25087	P0CX55
Q12230	Q12460	P46655	Q06405	Q12233	P32449	P0CX56
P38626	P07149	P32419	P06105	P22146	P40212	P46672
P49167	P32599	P04037	P34227	Q01574	Q12690	P16861
P04806	P54783	P34760	P32471	A5Z2X5	P36060	P39986
P05453	P40069	P05319	P14126	P15646	Q03048	P48589
P32497	P26786	P04147	P02829	P06103	P16861	P07257
P33327	P15992	P12709	P32589	Q06405	P0CX31	P04807
P00854	P32419	Q00711	P30822	P32497	P0CX32	P0CX84
P32074	P39986	P05756	P39730	Q07478	P38711	P0CX85
P26783	P25619	P05750	P41805	P32074	P35997	P49723
P00360	P05756	P81449	P05756	P49167	P14126	P50085
P39968	O14467	Q12466	P06103	P32589	P47075	P05738
P21306	P50085	P07143	P10963	P17967	P49723	P51401
P29704	P0CX37	P14126	P17967	P29547	P32804	P0C2H6
Q06151	P0CX38	P38711	P40495	P39730	P33330	P04911
P00927	Q12466	P35997	P22146	P81449	P0CX35	P04912
P0CX41	P14832	Q12233	P39968	P34227	P0CX36	P13663
P0CX42	P32939	P02407	P07149	P05453	P15992	P32939
Q12165	P32891	P14127	P33421	Q03690	P11484	P11484
P20449	P32471	P41805	P49723	P32471	P54783	P54783
P39730	P38288	P32368	P38788	P07149	P46672	Q03640
Q08245	P15108	Q04728	Q05022	P04807	P13663	P38009
Q12289	P19262	P41807	P28241	P11655	P05319	P0CX82
P24783	Q12159	P32332	P0CX45	P36112	P04807	P0CX83
P46655	Q02785	Q12690	P0CX46	P04039	P0CX23	P07280
P38788	P04147	P26786	P04911	P0CX23	P0CX24	P05319
P15705	P47075	P25619	P04912	P0CX24	P15705	P38720
P06103	P39990	P32939	P41807	P16387	P07283	P0CX23
P32891	Q12233	Q02785	Q07478	P28241	P48589	P0CX24
Q03640	P00410	P40069	Q05506	P38711	P04147	P25349
P53172	P42835	P21801	P32497	P35997	P32366	P00817
P20081	P12709	Q99297	P21147	P40185	P41807	P32466
P32473	P38325	P50085	P16603	P01123	P40150	P46992
P19262	P46992	P40495	P34760	Q00055	P26786	P15180
P40159	P81449	P32471	P00924	P35179	P07280	P14742
P00401	P14126	P21306	P39986	P40159	P05738	P11986
P35179	P32191	P61830	P32891	P39986	P51401	P41807
P02992	P05750	P36135	P16387	P40531	P32835	P15891
P04039	Q12349	P32191	P09938	P17695	P38626	P05755
Q06485	Q03048	P15992	P29547	P32368	Q00055	O13516
Q03028	Q00711	P0CX37	P32074	P0C2H6	P00817	Q00055
Q12032	P39954	P0CX38	Q12402	Q06142	P25349	P22137
P25294	P21801	P32891	P39003	P37299	P15891	P32835
Q08971	P53189	Q12499	P40185	P07260	P19882	P0CX44
P61830	P40075	P14832	P04039	P38788	P32891	P0CX43
P00925	Q03103	P39954	P35179	P33421	P06208	P38788
P53507	Q04013	Q04013	P40531	P25087	P14906	P41940
P47131	P40215	P49167	P0CX23	P0CX44	P32599	P35179
P14540	P32366	P29029	P0CX24	P0CX43	P32939	Q05506
Q03690	P08067	P20606	P32368	P20449	P38788	P32804
Q07500	P46367	P40471	P38711	P00924	P0CX82	P38701
P04807	P41805	P36139	P35997	Q3E7Y3	P0CX83	P09457
Q07478	P20606	P07560	P49167	P0C0W1	P35179	P02407
P17709	P05319	P20967	P02992	P25349	P29547	P14127
P15992	Q07478	Q03048	Q04013	P05738	P15180	P29547
Q2V2P2	P25443	P38998	P0C2H6	P40024	P46992	P41277
P07255	P15891	P38325	P16622	Q03104	P14742	P32366
P41810	Q04728	P38720	P20449	P39003	P37302	P0CX47
P0CX55	P49167	P16622	P81451	P81451	P36112	P0CX48
P0CX56	P38011	P22768	Q08193	Q12289	P11986	P02829
P40035	P02829	P0CX35	P07255	P16603	P40075	P22515
P00359	P19097	P0CX36	P04807	P41810	P33892	P0CX51
P39986	P36135	Q03103	P08525	P38264	P10869	P0CX52
Q12428	P0C2H7	P0C2H7	Q00055	P36015	P40531	P37302
Q04458	P0C2H6	P0C2H6	P0CX44	Q04013	Q12466	P36060
P41911	P0CX31	P39986	P0CX43	Q06151	P02407	P33767
P53622	P0CX32	P0CX55	P50085	P40150	P14127	P32891
P12695	P08566	P0CX56	Q03690	Q12449	Q12329	P54115
Q96VH5	P40471	P28241	P25294	Q05022	Q04013	P19358
P07342	P03965	P07281	P07260	P02992	P0CX50	P06367
P40075	P48589	P07280	Q02725	P00854	P0CX49	P25087
Q00764	P17505	P40075	Q01519	Q02725	P32340	P0CX45
P11076	P06208	P15108	Q06142	P00401	P33767	P0CX46
P25343	Q12690	P46992	P40024	Q12402	P16547	P14906
P00424	P35179	P0CX84	P17695	P39968	P48836	P02406
P21965	P48836	P0CX85	P38910	P50085	P40471	P07262
P05756	P02407	P32366	P20081	P17555	Q12449	P07283
P38353	P14127	P11986	P00360	P54783	P02406	P12630
P47075	P25087	P25443	P0CX35	P07246	P16622	P39522
P06367	P40472	P06208	P0CX36	P37291	P0CX44	P07245
P81450	P12385	P38910	P00401	P07255	P0CX43	P09436
P32356	Q08972	P09624	P01123	P25443	P0CX51	Q12466
P08525	P29547	P25605	P36015	P49334	P0CX52	Q02725
P54861	P33767	Q12460	P07246	P0CX82	P0CX47	P07560
P25619	P38009	A5Z2X5	P0CX82	P0CX83	P0CX48	P24280
Q12466	P52910	Q08179	P0CX83	P32366	P05626	P38626
P38625	P19414	P48570	P40150	Q03640	P22803	P0CX39
P06105	P16622	P32599	P37291	P10963	P22515	P0CX40
Q05022	P29029	P47075	P49334	P08525	P07560	P16622
P17695	P36110	P38891	P61830	P25613	Q07478	Q03103
P49334	Q05050	P15891	P00854	P21147	P52910	P39938
Q04013	P07560	P19262	Q04697	Q03028	P38288	P15705
P54783	P20081	P0CX31	Q12154	P47912	P33775	P38288
P40531	P16603	P0CX32	Q06151	P36114	P39938	P06208
P38248	P0CX84	P05738	P07281	P16622	P61830	P0CX50
P38264	P0CX85	Q08972	P07280	P20081	P41940	P0CX49
P32939	P21306	Q07478	Q03028	Q04697	P05755	P07170
P32337	P38788	P0CX82	P48589	P33767	O13516	P05748
P53173	P00427	P0CX83	P41810	P32337	P54115	P40024
P07560	P33322	P00927	P11484	P14742	P32915	P33892
Q12123	Q08245	P25087	Q3E7Y3	Q01519	P04076	P53507
Q02821	P28241	P38626	P0C0W1	P53691	P22855	Q04013
P47154	P40531	P35179	Q2V2P2	P32803	P49334	P06780
P54837	P38353	P0CX50	P32939	Q12349	P41277	P46784
P38910	A5Z2X5	P0CX49	P54783	P32891	P07256	Q08745
P09624	P06367	Q06405	P53691	P32915	P38009	P0C0T4
P36015	P39516	P06780	P21306	P26786	P0CX39	Q3E792
Q03940	P14906	P06106	P40075	P11745	P0CX40	P31373
Q12154	P15705	P0CX44	P47912	Q12154	P53507	P39676
P47912	Q99297	P0CX43	P25443	P0CX45	P16603	P16603
P05737	P30822	P48589	Q03104	P0CX46	P38720	P40150
P32366	P38626	P29547	P17709	P40075	Q08193	P36112
Q3E841	P0CX50	P01120	Q12289	P32356	P02829	Q08193
P40495	P0CX49	P08566	P05738	P29704	P0CX45	P16862
Q06142	P38701	P39990	P32366	P40008	P0CX46	P07244
P04147	P06780	P36110	P53075	Q08193	P07170	P26321
Q04697	P32582	P48836	P33767	P25294	P46784	P32340
Q02776	P0CX35	P0CX23	Q03640	P32939	Q08745	P52910
P32905	P0CX36	P0CX24	P38264	P32419	P19358	Q05016
P16622	P35180	P20081	P39743	P32796	Q01855	P01123
P33322	P33892	P16603	Q07500	P28834	P07245	P32191
P07264	P01120	P15705	P00942	P48589	P32191	P40212
P33767	P38891	P03965	P0CX84	P21306	P54837	Q12690
Q12402	P39743	P0CX45	P0CX85	P53172	P01123	P40471
P38885	P07281	P0CX46	O14455	P53507	P0C0T4	P22855
P22203	P07280	P53598	P33322	P54861	Q3E792	P38353
Q12363	P0CX82	P40531	P40008	P61830	P06780	P04802
P0CX35	P0CX83	P0CX47	P39101	P40046	P30902	P14120
P0CX36	P53507	P0CX48	P54861	Q00764	P05748	Q01855
P40086	P35691	P07172	P26786	P0CX84	P35180	P10869
P32419	P25605	P06105	P35191	P0CX85	Q03148	P32915
P22515	Q08179	P38009	Q01855	P14906	Q12363	P04456
P33775	P04037	Q04697	P32419	P38353	P35844	P40531
P22803	Q04697	Q05050	P32803	Q02821	P05374	P49334
P36114	P07172	P33892	P54837	P53622	P32419	P05626
P35844	Q06405	Q12512	P53172	P17709	P29704	P08456
P16861	P32897	P38788	P25613	P00447	P31373	P15992
P25443	P37298	P21954	Q12207	P04911	P53633	P40075
P40582	P20967	P07262	P16861	P04912	Q12692	P07806
P38988	Q05506	P17695	P38295	P47154	P0C0W9	P38891
P22146	P39938	P23254	P32502	P53075	Q3E757	P35180
Q12464	P32590	P38701	P33775	P0CX35	P20449	P23301
P81451	P0CX45	P02406	P26785	P0CX36	P15646	Q12207
P53691	P0CX46	P38264	P32610	P35191	P32473	P23248
P38314	P32468	Q08822	P36114	P0CX31	P32466	P38061
Q12349	P32843	P53507	Q12349	P0CX32	P04456	Q04697
P41805	P00927	Q00245	P32337	P39743	P38353	P38625
P05738	P0CX23	P33775	Q3E757	P38295	P33416	P32599
P25567	P0CX24	P02829	P35844	Q3E757	P31382	P0C0W9
Q12462	P38910	P32582	P0C0T4	P26785	P09232	Q3E757
P38139	P01123	P29704	Q3E792	P0CX50	P12630	Q12512
P07260	Q12449	Q08245	P0CX31	P0CX49	P12385	P01120
P11745	P09624	P02992	P0CX32	P00360	P17555	P26785
P15891	Q00245	P37298	P40046	P21954	Q00245	P00445
P19146	P22855	P39938	P32356	P43585	Q04697	P43585
P40150	P33775	P0CX51	P14904	P38427	P32897	P29704
P32803	P0CX47	P0CX52	Q12449	P22515	Q04080	P07260
P46784	P0CX48	P11484	P39522	P35691	P40024	P07256
Q08745	P02406	Q12349	P0CX51	Q02207	Q12402	P35844
Q3E824	P07262	Q02776	P0CX52	P33322	Q05506	Q00245
P14126	Q00055	P33767	Q12466	P41911	P06367	P80210
P25293	Q06485	P26321	P35180	P38079	P16387	Q02776
P01123	P0CX51	P46672	P04456	Q2V2P2	P25343	P30902
P47127	P0CX52	P32074	P38695	Q12207	Q05016	P32473
P16603	P17555	P28834	P02406	P05748	P38891	P22803
P80235	P0CX55	P00817	P40471	P0CX51	P38077	P39692
Q07451	P0CX56	P40185	P46992	P0CX52	P01120	P19882
Q01519	P05755	P40472	Q2V2P9	P53723	P32803	Q07478
P53914	O13516	P35691	P38988	P38695	P38061	P05374
P38250	P05738	P05755	P35691	P0C0T4	P53173	Q03148
P00924	P32074	O13516	P32915	Q3E792	P09436	P21801
P0CX51	P11986	Q12402	P32796	Q3E841	P24280	P26637
P0CX52	P46672	P14906	P25087	P06780	P21801	P31116
P47068	P04076	P07246	P14906	Q01855	P29311	P17555
P38286	Q00764	P22515	P0CX50	P02406	Q12207	P07246
P07278	P39976	P32843	P0CX49	P81450	P38625	P28241
P39743	P25343	Q08193	P47154	P39101	P26785	P16387
P32796	Q02725	P32799	P14832	P09232	P39743	P54837
P11484	P29704	P52910	Q3E841	P40495	P02400	P38879
P00447	P38720	P33322	P21954	P39522	P28241	Q02753
P19073	P0CX44	P17555	P39517	P35180	P32602	P07143
P31688	P0CX43	Q00764	P32335	P38631	Q02776	P39743
P38295	P54837	P22855	P40159	Q03048	P47154	P33775
P20447	Q08193	P04456	P40582	P23301	Q12233	P11745
P19524	Q02821	P0CX39	P40364	P05755	P07262	P29311
P40010	O14455	P0CX40	P43585	O13516	P23248	P39109
Q01852	Q12402	P22943	P29704	P15891	P04802	Q12159
Q04175	P07170	Q01855	P15705	Q05359	P38701	P07274
P40165	P38264	Q12449	P06208	P16861	P07274	P02400
P32386	P22515	P54837	P08417	P38885	P06105	Q08972
P42945	P53622	P04076	P38353	P38911	P07260	P20449
P32332	P04807	P15019	P05748	P33775	P23301	P38077
P06780	P33330	P25343	P06780	P14832	Q08245	Q01217
P32590	P39676	P07245	P81450	P38988	P36135	P0CX30
P07281	P00817	P00890	P80235	P39517	P07244	P0CX29
P07280	P22803	P39743	Q02207	P07560	P30822	O14467
P24276	P53633	P32468	P50095	P38314	Q12029	Q12363
P35191	P15019	P40150	Q02821	P40582	P14904	P48836
P0C0T4	P32915	P30822	P25343	Q2V2P9	P53691	P12695
Q3E792	P06106	P0C0W9	P38934	P11484	Q08822	Q05359
P0CX31	P41940	Q3E757	P53130	Q07500	P39676	Q12449
P0CX32	P43585	P53753	P05755	P15705	P16862	P14904
P40580	Q02776	P40035	O13516	P14904	P07246	P23542
P53633	P08456	P00401	P14742	P29453	Q01217	P32468
P09435	P35723	P32602	P17555	P38088	O14467	P49089
P40515	P53912	P46784	P15891	P54837	P34730	P11076
P32915	P00854	Q08745	P38079	Q12466	P38879	P32843
Q12029	P53173	P81450	P38427	O14455	Q05359	P53633
Q06494	P0C2H9	P0C2H9	P22515	P39105	P53622	P36015
Q02207	P40035	P32897	P11745	P00942	Q12460	P12385
P26786	P17695	P32590	P39105	P10174	P39926	Q12402
P35723	P05748	O14455	Q02486	P19073	P36016	P39926
P38088	P21264	P05748	P53507	P40471	Q08179	P25343
P32335	P39926	Q00055	P38701	P04456	Q08972	P10659
P53723	P06105	P12385	P40086	P46992	P17709	Q3E7X9
P0CX23	P53598	P29311	P00927	P07264	P12695	Q01560
P0CX24	P29311	P53622	P80967	P35844	P14120	Q08822
P46956	P32481	P38353	P07342	Q12029	Q3E7X9	P53691
P28834	P32449	P01123	P22203	Q06485	P39109	P40525
P0C2H6	P32803	P53912	P02407	Q03940	P11745	P87262
P40217	P0CX39	P39926	P14127	P0CX39	P36015	P15646
P39101	P0CX40	P05318	Q12462	P0CX40	P38708	P19073
Q05359	P38249	P32803	P09232	P38625	P38088	P38708
P0C0W1	P35191	P38249	P07560	P06208	P02557	P32803
Q3E7Y3	P15180	P39105	Q02776	P32481	P38325	P32602
P38426	Q01560	P04807	P53622	P39676	P80210	Q12692
P53075	P39730	P22803	P53723	P02407	P02992	Q02795
P32843	P07244	Q01560	P0CX39	P14127	P35191	P42943
P25515	P40582	P40582	P0CX40	P40086	P38286	P53090
P43567	P21965	P31382	Q00764	P07281	P53860	P53622
Q01080	P26785	P32449	Q05359	P07280	Q12154	P36010
P31383	P53723	P35191	P32843	P40364	Q06485	P38998
P36148	P0C0W9	P39940	Q06485	P38910	P32288	P09232
P32835	Q3E757	P41940	P04806	P53130	P36010	P36135
P53199	P32457	P21264	P40515	Q12462	Q02821	P27616
P17967	P04456	P53163	P54115	P14120	Q12512	P07172
P00931	P38879	P53173	P10174	P07244	Q02753	P38286
P25045	P40024	P32481	Q12428	P25045	P04806	P14843
P38137	P24583	P39730	P0CX47	P47068	Q00764	Q06485
P53925	P53199	P16861	P0CX48	P32843	P09938	P32419
Q12754	P40150	P32457	P38885	P39078	P32352	Q02821
P38631	P38152	P47127	P00447	P38998	P17695	Q08179
Q12207	Q03148	P32356	P28321	P07342	P04173	P32897
P32481	P22943	P17709	P40525	P38934	P05759	P21965
P40482	Q06143	P34227	P87262	P0CX47	P43585	P19414
P39517	P32331	Q02821	P23301	P0CX48	P81449	P31382
P25613	P41277	P38879	P32911	Q02776	P07806	P02992
P36059	Q01852	Q12029	P39676	Q12428	P33302	Q07551
P0CX37	P41810	P53723	P00044	P28321	P32795	P06105
P0CX38	Q05359	P32915	P21965	P40482	P31116	P32610
P32897	Q08822	P25623	P05319	P40525	Q03104	P0CX26
Q12019	P00401	P32331	P25574	P87262	P32598	P0CX25
Q05567	P36015	P04806	P38625	P26321	P53075	P16547
Q08822	P07246	P39533	P38088	P00931	P53914	P53173
P07149	P07245	P23301	P38911	P31382	P47912	P47912
P39078	Q12029	Q06485	P38631	P40010	P53723	P02557
P40053	P19073	P33330	P00127	P21965	P39704	Q12074
P33307	P39109	P25342	Q03195	Q96VH5	Q12118	P17709
Q08977	P16861	P40525	Q03048	P28007	Q03558	P47169
P36017	Q01855	P87262	P32481	P32335	P39692	P38088
P31382	P11484	P14120	P41911	P32610	P10622	P38221
P32565	P28007	P07244	P40502	Q04175	P38998	P32861
P16474	P53753	Q3E7X9	P38845	P38701	P40525	P04801
P25574	P05318	P26785	P19073	P04802	P87262	P61830
P48589	P02992	P38152	P40030	Q03195	P53199	P33302
P38689	P31382	P20459	P43616	P40515	P32457	P20459
Q04067	P10869	P35723	Q04458	Q12754	P32074	P30822
P80967	P32458	P08456	P38061	P80235	P21264	P53860
Q08179	Q99385	P41277	P29453	P22203	P07143	P40825
P39109	P46784	P07170	Q12754	P00927	P05749	P32598
P14906	Q08745	P35180	Q96VH5	Q04458	P11076	P32386
P15303	P23248	P40024	P40580	P12709	P00445	P00927
P16387	P21954	Q01852	P40482	P38061	P32386	P49435
Q12329	P40185	P39976	Q03940	P25343	P32861	Q12447
P53860	P32602	P02400	P12709	P32897	P53598	P08524
P40581	P25342	P00854	P39078	P38250	P19073	P21264
Q03195	P20449	P06367	Q00245	P50095	P53090	P32352
P0CX82	P40502	P39516	P19524	P15303	Q04728	P53723
P0CX83	P53163	P38234	Q08179	P40217	P0CX26	P36016
P39107	P07278	P43585	P38764	P38764	P0CX25	P41911
P42842	P13663	Q07451	P25293	Q08822	P26321	P48439
P10614	P40086	P07260	P32897	P11076	P32468	P05318
P39079	P23254	Q96VH5	Q05050	P38845	P19414	P17505
Q2V2P9	Q02795	P08525	P39076	P25574	P10614	P16550
P35180	P47127	Q01519	P53721	P15019	P39105	Q99385
P52910	P80967	P19358	P40217	P04806	Q06151	Q03104
P0CX39	P39105	P0C0T4	Q01080	P07274	P23542	P23254
P0CX40	P32356	Q3E792	O14467	Q04067	Q12499	P39105
P06786	P07260	Q05359	P53131	Q01852	Q12447	P37298
P38929	P53090	P36015	Q00402	P08417	Q07551	P40215
P53721	P47154	P10622	P31383	P47079	P33333	P53206
P27810	P37299	P00445	Q02795	P32582	O13547	P29029
P04710	P54838	P32335	P32495	P41543	Q01852	P32795
Q12117	P38061	P38061	P38314	P40580	P41911	P38325
P39990	P23301	P16862	P38879	Q02795	Q07451	P81449
P32471	P17709	P47154	P35723	P53199	P80967	P15019
P33338	P40525	P54115	P38998	P35723	P39006	Q06143
P07274	P87262	P39006	P20107	P80967	Q01560	P28834
P43593	Q05022	P33421	P53598	Q03103	P40008	Q00764
P26321	P20459	Q08971	Q03655	P18759	P25574	P34730
Q02725	P31383	P06738	Q12123	Q12123	P49089	P41338
P38221	P25574	P40502	P20447	Q08179	P37298	Q12233
P39744	P00445	P31116	P18759	P53721	P26637	Q07451
Q06505	Q3E7X9	P38934	P08679	P23248	P53206	P10080
P32598	P40474	P53199	P41543	P36010	P32843	Q12029
P47052	Q08971	Q02642	P31382	P41940	P47169	P32481
P46971	P34167	P53860	P53199	P05319	Q99385	P39958
P43603	P26321	P32598	P46672	P38286	P20459	P39704
P25655	P16862	Q06143	P00931	O14467	P38934	P35191
P40502	P27616	P14742	P53173	Q00245	P38694	P53199
P43535	Q06833	Q05506	P25567	P39109	Q02725	P47008
P39676	P40010	P07255	P25297	P53914	P21965	P00958
P39938	P22147	P38221	P38286	P25567	Q02795	P32911
P39939	P0C0T4	P23542	P36017	P54115	P40582	P54885
P40212	Q3E792	P53337	P39926	P11075	P08536	P53189
Q12690	P04806	P10659	Q08822	Q01080	P40215	P53075
P32527	P40030	Q99385	P53206	P38879	Q12452	P00128
P53206	P39006	P47068	P32527	P36017	P32610	P53914
P32911	P25623	P49367	Q04175	P39076	P40046	P08536
P05755	P34730	P36010	Q12159	Q05567	P00854	P40046
O13516	P32598	P00431	P47079	P00044	P32590	P47154
Q02892	P32495	P54003	P25719	P32386	P32568	P32457
P38911	P19358	P53633	P32602	P25293	P23254	P09938
Q04767	Q05892	P53090	P28007	P01098	P47008	Q01852
P53978	P54003	P37302	P53868	P10614	P29509	P20107
P32842	P37302	P31383	P19097	P32602	P32337	P80967
P04802	P40341	P40086	P39109	P38431	P10659	P54838
Q02486	P36010	P31373	P01097	P46672	P49435	Q03558
P38079	P31116	P38911	P38689	P43621	P35176	P32288
P38701	P32386	Q3E754	P39704	Q08971	P08524	P18759
P14120	P20107	P39109	Q04067	P09624	P00128	Q04175
P32892	P53860	P32458	Q01852	P53925	P42943	P38249
Q12335	P14120	P39704	P25045	P42943	P39517	P08539
P40098	P33421	P40474	P43621	Q12464	P40989	P49090
P50945	P38427	Q07551	P32386	P40035	P32911	P04046
P10963	P38169	Q05022	P36010	P22803	P32331	P16120
P38712	P04802	Q02725	P47127	P40502	P32381	P53598
P06197	Q96VH5	P07278	P25623	P53173	P32476	P47127
P40185	P39940	P00498	P47068	Q00402	P05318	P05759
P41277	Q12692	Q05892	P09624	P31383	P47818	Q06151
P40008	P39704	P05453	P39079	P40053	P41543	P29509
Q02795	P53337	P0CX26	P53633	P32527	P0CX30	Q08245
P11075	P32911	P0CX25	P33338	P39079	P0CX29	P32331
Q12443	P00890	P53206	P15303	P38694	P53337	P35176
P49435	P35844	P19073	P38431	P38689	P20107	P07263
P39522	P32799	P36018	P40010	P48439	P00937	P17076
P25349	P00431	P40515	P07264	P32835	P04801	P29453
P46992	P38885	P37299	P26321	P38011	P14843	P53549
P02406	Q12032	P53278	P36013	P53131	P35723	P35723
Q12480	P39533	P0CX30	P00817	Q03655	P17505	Q02196
P43555	P11655	P0CX29	Q12692	P53860	Q12159	P47818
P20459	P07255	P36101	P53914	P46784	P32472	P33416
P38879	P38911	P29453	P07244	Q08745	Q02642	Q12452
P0CX47	P38250	P38708	P38137	P53598	P39940	Q03690
P0CX48	P36018	P38885	P09201	P00127	Q04175	P32472
P40046	P15731	P05375	P01120	P22147	P32319	P40582
Q12125	P0CX30	P80967	P40035	P32332	P16550	P36101
P0CX84	P0CX29	P20449	P38712	P38825	P36101	P11491
P0CX85	P40515	P39015	Q12029	P41277	P27809	P22517
P38764	P48439	P36046	Q08977	P53206	P39101	P37303
P21954	P53075	P34730	P30657	P19097	P40341	Q06142
P0CX50	P06103	Q07825	P22855	P38817	Q12108	Q12329
P0CX49	P38934	P53312	P32582	P47127	P00927	P42835
P10174	Q07551	Q06833	P43603	P33338	A5Z2X5	P00937
P53303	P0CX26	P41810	Q03103	Q12363	P07172	Q12460
P09440	P0CX25	P04802	P33307	P00431	P25342	P21954
P25605	P00899	P32472	P33448	Q12692	P36018	P15303
P49017	P81450	P25574	Q08971	Q03532	P32867	O13547
P21375	P38286	P38286	Q3E7X9	P24276	P48164	P40030
Q12746	P32352	P39101	P38817	P20107	P48439	P38631
P35845	P14742	P36016	P38011	P0CX26	P15303	P10614
P38197	P38234	Q02486	P19146	P0CX25	P15019	P40474
P32588	P36101	P15303	P36018	P53731	P54838	Q3E754
P48439	P47079	P41811	Q3E824	Q12019	P21954	P05453
P25342	P41543	P21965	O13547	O13547	P38221	P32337
P37291	P53691	P25045	P53860	P53633	P17076	P06103
P06245	Q07451	P38169	P40053	P39704	P40825	P25045
P36105	P31373	P35844	P10080	P40825	P38631	P07284
P38754	P40047	P13663	P39938	Q02486	Q12074	P48415
P40483	P43594	Q07651	P39939	P43616	Q08971	P41543
P40017	P39517	P06103	P38825	Q07451	P06103	Q12118
P14306	Q07825	Q03655	Q07451	P20447	P36110	P39990
Q12434	P39692	P40046	Q07825	Q05050	P08539	P40482
P07703	P40482	P41543	P53278	P38137	P19524	Q96VH5
Q99385	P19657	P40047	P32332	P25297	Q96VH5	Q04728
P0CX26	P39101	Q12443	P32892	P19146	P39990	Q08985
P0CX25	Q06142	P15180	P38694	P25719	P54885	Q00711
P47117	Q12443	P43594	P43594	P38891	P22202	P42949
Q99190	P34227	Q05567	P22147	P36013	Q3E754	P40047
P53731	P38625	Q12032	P15019	P39938	Q06143	P33299
P89105	P08536	P80210	P14120	P39939	P25367	Q12499
P43621	P36017	P47818	P15703	P00445	P40030	Q04080
P32795	P10659	P32861	P07274	P09440	P47127	P00498
P33311	P09435	P36013	P53925	P19524	P40012	P38707
P53163	Q05567	P10869	P22803	Q07825	P32527	P39006
P05748	P47031	Q03690	P07806	P32495	P38115	P06738
P40030	Q12375	P53691	P24783	P38712	Q05050	P17695
Q12265	P53206	P39676	P42943	P38197	P32481	P39015
P40319	Q06151	P40098	P38197	P22855	Q06991	P32381
P22147	P29453	Q12122	P04802	P39007	Q03690	P33448
P39940	Q03690	Q04869	Q01560	P30657	P06738	Q12154
P25297	P47068	P48015	P38250	P53163	P38250	P33333
P47085	P48015	Q08108	P50945	P07284	P41810	Q00402
P26785	P40046	P38427	P34730	P32911	Q00402	P05749
Q04062	P33338	P07274	P37292	P53295	Q02486	P41811
P38300	P32335	P38250	P16862	P05740	P53549	P10622
P38998	P40501	P04039	P22517	P08679	P28274	P39517
P18759	P15303	P32911	Q12363	P32892	P33442	P39076
P32610	P36046	P20107	Q02892	P53141	P08067	P25574
P00425	P41911	Q03148	P36148	P49435	P05740	P33421
P07244	P33333	P15731	P46784	P01120	P40474	P32074
Q12377	Q03195	Q12305	Q08745	P32798	Q02785	P38764
P27692	P38694	P27616	P23542	P38221	Q07825	Q07825
P08466	Q03655	P32386	P32598	P38929	P31688	P00899
Q12018	P32337	Q04338	P05740	P36018	P21375	Q12305
P43617	P32472	P40341	P11075	P53868	P41811	Q12377
P20107	P25045	P38314	P01098	Q12159	P32454	P38694
P32353	P34216	Q02795	P00331	P01097	P06787	P32867
P41543	Q04458	P34167	P43555	Q03921	P48015	P53337
P00546	P80210	P08536	P38071	Q12746	P05453	Q08971
P37267	P53549	P06787	Q12746	P38071	P08456	P05740
P39007	Q02196	P32610	P00431	Q06144	P25045	P40483
P09064	P32804	P32352	P41940	P39077	P27616	P28777
P40064	P25340	P43603	P04710	P37292	P40482	P00854
P38891	P28321	P50087	P24276	P43555	P00498	P40581
P32602	P32381	P35176	P10614	P32468	P53868	P38234
P04456	P47912	P21825	P09440	Q01560	P38764	P31787
P38732	P47818	P54838	P11076	P32598	P32465	P43616
Q05892	P05453	P32795	P40341	P35845	P33307	P25342
P13517	P38712	P43616	Q12443	P43603	P39076	Q12108
P43558	P47001	P41338	P0CH08	P39107	P37303	P41810
Q01560	P36147	P33338	P0CH09	Q06505	P15625	P39101
P25644	P40098	Q3E824	Q06144	P23542	Q99260	P06787
Q05933	P38221	P40482	Q02785	P34222	P00958	Q02642
P38181	P39015	Q04458	P40012	P32565	P38707	P40008
Q03713	P41811	P53075	P40989	P32558	P46964	Q06405
P36013	Q12122	P25293	P00445	P38169	P41338	P47079
P32857	P11076	Q06142	P32798	P39926	Q04458	Q12375
P38061	P05375	P38825	P39729	P13586	P28834	P40501
P53295	P27472	Q12355	P48570	P00546	P38137	P40341
Q99257	P24280	P00044	P38929	P25374	Q02196	P36114
P12709	Q04080	Q99190	Q12447	P32590	Q06405	P43593
P38069	P00425	P49723	Q03532	P47818	P21825	P40510
P40579	Q04067	P00424	P39744	P56508	P00812	Q04491
P08456	P38825	P0CH08	P48439	P0CH08	Q86ZR7	P15624
P36018	Q04175	P0CH09	P39007	P0CH09	P32485	P00729
P23201	P49723	P14904	Q12464	P53549	P47031	P08067
P39076	P32610	P01097	P38891	P41811	P38910	P00890
P24280	P36016	P23180	P53312	P39729	Q01939	P48164
Q03532	P50087	P50945	P32331	P39940	P33421	P32485
Q03262	P00498	P0C0V8	P36147	Q04935	P47044	P32568
P46964	P43621	P48439	Q06493	P10622	P00729	Q02486
Q04969	P52490	P32527	P39940	Q02892	P11412	P38314
P33298	P11745	Q04175	P31688	P48164	P29453	P15625
P14832	P06738	P40012	P25367	P48570	P38875	P40989
P0CX44	P43603	P38968	P32795	Q12125	P33297	P22147
P0CX43	P81451	P33333	P28625	P15703	P05375	P46964
P15700	P23542	P87108	P50087	P38720	P20967	P34222
P38694	P53299	P38088	P53337	P32795	P15731	P04173
P34077	P36114	P40053	P39077	P31688	P39107	P21375
P25379	P06787	Q12452	P0CX26	P08466	P16120	Q99260
P39958	P43555	Q04439	P0CX25	P38234	Q03195	P05375
P32468	P38881	P40010	P25372	P46971	P40053	P32842
P32836	P32527	P42949	P53295	Q08977	P00890	P05744
P53131	P42949	P41911	P53549	P47018	P40495	P33307
Q12164	Q12746	P34216	P33333	P53978	P46971	P39077
P33333	P20447	P42940	P35845	P21375	Q06142	P47031
Q01939	P07274	P25340	P27809	P40165	P25340	P47143
Q06089	P36013	P53299	P07278	P10080	P39004	Q02785
Q12447	P49367	P38137	P38720	P39744	P49090	P32465
P38217	P21825	P53301	Q05567	P32588	P38249	P21825
P38903	Q12363	P38625	Q99385	P25655	P54113	P04806
P89886	P0CH08	Q12375	P39708	Q04338	Q04869	P11655
P35691	P0CH09	P38712	Q06685	P34241	P11491	P53879
P38169	P40053	P23292	P40483	P43609	Q12746	P38775
P32266	P47117	P40501	P38234	P05749	P39958	P47068
Q00402	Q99190	P81451	P38736	P33327	P40047	P0CH08
P39077	P02400	P32495	P13587	P32485	P47068	P0CH09
P41811	P38929	P28321	Q99257	P33307	P53189	Q08723
P32502	Q01080	P00425	Q01939	Q99385	P42949	Q03195
P38130	Q12329	Q2V2P9	P38169	P42842	P32842	Q03579
P38230	P29509	Q05911	P07703	P52490	Q12355	P39925
P80210	Q99287	P38115	P33204	P34730	P43616	Q05911
P25367	P50945	P27472	Q12018	P38217	Q12680	P20967
P06738	P34222	P28007	Q04935	P40012	P38427	P33754
P39960	P25293	P14843	P41277	Q08732	P04046	P39940
P52490	P31688	P37292	P34222	Q3E7X9	P32356	P32527
P47018	Q02642	P47912	P21560	P48362	P33734	P32454
P22082	Q03579	P47143	P13711	P16862	P23615	P39685
P32793	Q04439	P18544	P25605	Q12443	P29029	P36018
P47047	Q12447	Q00402	P32558	Q02642	P43593	Q12355
P38199	P40012	P32337	P08466	Q12480	P36147	P38911
P20485	P32795	Q12480	P05744	P46964	P22517	P19262
P40364	Q04491	P38707	P40098	P07703	Q12305	P00427
P34241	Q03940	P39692	P15700	P38199	P25567	P22023
P38817	P04039	P10080	P41811	P34077	P34167	P38934
P22517	P53278	Q02196	P32266	Q08926	P39727	P39730
Q08193	P18759	Q01080	P41058	P15700	Q12349	P54113
P28625	P00044	P40483	P32565	P21560	P39925	P38825
P00812	Q06505	P25372	P07284	P54860	Q12377	P19524
P00431	P46971	Q03940	P53978	P36148	P33338	P28274
P00175	P57744	P36017	P38968	P24783	P27614	P28625
P53845	P28834	P25567	P13586	P89886	P43588	P21734
P39935	Q07914	P22147	P32835	P13587	P07278	P38715
P43585	P40989	P01119	P32588	P33442	P25605	P47133
P53254	Q86ZR7	P38071	P30952	Q05892	P33327	P17898
P05749	P39111	P57744	P18411	P53312	P53879	P28495
Q06685	P32467	P27476	P32445	P09435	P33204	Q86ZR7
P50101	P39726	P38694	P23248	P36101	Q04491	P33734
P39526	Q02201	P32381	Q03579	P38247	P36017	P32319
P38206	Q12306	P20447	P32468	P33333	P18851	P11412
P38072	Q3E754	Q06505	P53163	P47133	Q07914	P36017
P0C268	Q12355	Q12451	P32590	P13711	P25573	P36110
P12612	Q04869	P47117	P05318	P32381	P38225	Q04869
Q00245	P32861	P16451	P50094	P43535	P38903	Q12680
P46672	P09436	P21560	Q12019	P04710	P36114	P25573
P13586	P46956	P00899	P43535	Q12447	P13586	P43555
P23642	P07806	Q04432	P46956	P25367	P53101	P15454
P38825	P38088	P09436	P47818	P50861	P22943	P53868
P12754	P53172	Q05016	P42949	P53600	P53224	P23615
P09232	P38072	P39111	P33442	P43593	P00427	P25605
P19955	P17076	P34222	P10964	P09201	P21734	Q06408
P28321	P38968	P31688	P21375	P50945	P0CT04	P13188
Q03798	P33448	Q12363	P36101	P30952	P53155	P18900
P02400	Q12377	P31384	P32381	P25342	P38845	P18851
P53868	P09232	Q03579	P29311	Q06685	P00899	P40098
Q04935	Q12480	P26637	P32521	P20459	P39015	P25567
P06208	P46965	P39517	P38072	P38181	P28777	P25340
Q08421	P54861	Q04491	P34077	P15180	P15624	P38693
P0CX30	Q04338	P22202	P35176	P42945	P33299	P35842
P0CX29	Q00402	P33448	P23180	P42949	Q03529	P40086
P33297	P23292	P40548	P22943	P40501	P33322	A5Z2X5
P48362	Q3E824	P32319	P36775	P38903	Q08985	P32588
Q03327	P05740	P38715	Q06505	P21825	P38911	P50095
P40056	P53879	P40364	P21825	P40341	P22217	P39107
P40016	P53184	P19524	P08456	P25385	P28625	P40495
P28007	Q02486	P33311	Q99316	P23615	Q06505	P32521
P50087	P38314	Q08421	P40850	P38737	Q08421	Q02326
P47054	Q12452	P39925	P38221	P14306	Q07651	P25719
P39714	P09064	P53549	Q3E7B6	P40970	Q05911	P34167
P40341	P22202	P28625	Q04767	P25644	P47133	P40053
P39006	P54885	Q12303	Q02642	P40850	P39077	P54839
P39727	P43609	P11076	P54860	Q04062	Q12016	P53101
P43588	P08466	P47031	P25342	P25372	P36051	Q12122
P07253	Q12451	P18759	P24280	P07278	P27472	P53224
Q3E7B6	P38817	P38881	P21734	Q12032	P38825	P33331
P22217	P25567	P53903	P00546	P39960	P39007	P0C0V8
Q99260	P05749	P38929	Q08926	P06786	P38616	P15731
P39685	P54115	P07806	P39685	P27796	P43603	P25293
P38172	P32329	P17076	P53141	P15731	P00358	P0CX34
P38996	P87108	P39726	P43609	P28625	P40472	P0CX33
P40416	P10622	P15565	P39543	P46956	P28321	Q03529
P32597	Q12305	P02557	P42842	P23180	P10080	P39007
P39704	P02557	P40030	P36047	Q12265	P42835	P38115
Q03921	P47116	Q02201	P25374	Q99316	P41058	P04650
P25623	Q12462	Q04935	Q12480	P27616	Q00711	P25623
P53834	P21560	P22696	Q07914	Q12018	P06782	P31383
Q99369	P24276	P29509	P38886	P37302	P04650	P43561
P23248	P47044	Q12154	Q12377	P23642	P39078	P52490
P34163	Q12358	P01098	Q12306	P08456	P47052	P11075
Q06705	P52593	Q12374	P25655	Q07914	P34216	P46367
P34222	Q03973	P38999	P25385	P39952	P40483	P08466
P05319	Q05016	P38845	Q12032	P43561	P33754	P13517
P36101	P33734	Q07914	P27476	P53254	P23292	P38787
Q12532	Q05911	P40989	P33311	P29311	Q03835	Q99297
P39925	P14907	P05740	O74700	P40581	P0C0V8	P46956
P0CX45	P38837	P33204	P53617	P25618	P43561	P39078
P0CX46	P39007	P47169	P23615	P24784	Q12019	P53978
P12684	P43616	P00447	P22138	P39540	P35194	P53912
P21734	P49090	P43555	Q05892	P00729	Q99287	P43603
Q08601	P53969	Q07657	Q2V2P4	P32352	P46367	P38929
P14741	P32476	P40302	P04650	P36421	P40517	P09064
P38886	P38708	P53281	P39935	P32331	Q12375	P40518
Q99216	P13586	P09064	P52490	P38244	P53903	P32590
Q03103	Q03921	Q06151	P39925	Q3E824	P40540	Q03835
Q12389	P17898	P07283	P10622	P47045	P47079	Q12032
P40857	P21375	P10664	P38142	P38623	P53834	P40010
Q01855	Q08421	P40825	P53879	P26784	P39730	P40054
P27796	P39685	P24280	P39958	P38013	P32588	P89886
P23254	P39925	P00358	Q03124	P36775	Q06408	P53163
P32492	P12684	P46964	P39107	Q12078	P40086	P38137
P32288	P53925	P27692	P26784	P38142	P32565	P53753
Q06697	P40825	P38072	Q99190	P53184	P0CH08	P38875
Q02642	P26637	P17898	Q08601	Q12016	P0CH09	P34216
P16862	P35176	Q02784	P38875	P40989	P09733	P40970
P33328	P43561	P21734	Q03798	P40509	P38256	P38885
P12904	P33331	Q04080	P38903	P38630	P08466	P53184
P32485	P41338	Q12447	P40533	P53278	P21306	P33338
P47079	P38137	P40970	P38732	P43594	Q04338	P48570
P21825	Q04935	P53283	P48362	P41058	P47143	P07278
P18900	P21734	Q12256	P48164	P35176	P28495	P09733
P05375	P16550	Q12306	Q03921	P27692	P40015	Q01532
P32798	Q01519	P27882	Q04062	P41920	P38234	P15565
Q12305	P32842	Q12329	P40540	P10964	P38929	P13298
P24784	P00424	P53155	Q99297	P53981	P00546	P21242
P32352	P47169	O74700	P40970	Q04767	Q05892	Q03161
P53969	P43593	P47079	P40165	P36046	P40501	P32528
Q99287	P36051	P40452	Q03973	P50087	Q03579	P32356
Q12452	P38841	Q01939	P36046	Q99257	Q02326	P00546
Q92316	P47096	P32521	P13856	Q02785	P11655	P48837
P38810	P22696	P32316	P33327	P07806	P36046	Q06991
P29453	P53731	Q12746	P32916	P24280	P31383	P33327
Q12306	P22217	P46971	P43636	Q06236	P40579	P20485
P53549	P27882	P33734	P53235	P38072	P13188	P47044
P32500	P40483	P43561	P27692	P25358	Q03921	Q12374
P29311	Q99260	Q03558	P53600	P36147	P07284	P33297
P0C2H9	P11075	P47096	P38069	P53235	Q12374	Q04458
P0C2H8	P14843	P25719	P43561	P39954	P25623	P53834
Q08926	P38172	P28319	P17076	P09064	P34227	P43535
P39729	P01097	P47044	P40509	P0CX30	P52490	P53903
P32639	P47143	P40485	P20459	P0CX29	P40970	P27809
Q06236	P33297	P16120	Q12176	P40548	Q08723	Q99287
P34248	P36148	Q12118	P22202	Q06107	P38968	Q01939
P32501	P27692	P12684	P39960	Q08601	P38113	P40472
Q12453	P15565	P33331	Q12532	Q02754	P09064	P25367
P32453	P38903	P23248	P46971	P40087	P32521	Q12019
Q07896	P33311	P32804	Q06236	Q03798	Q03940	P33442
P36000	Q07657	P47133	P53184	Q12305	P11075	P40015
Q02753	P28625	P38756	P40303	P32317	P38069	P40579
P27466	P40054	P32474	P06786	Q03768	Q99297	P38903
P48836	P14922	P32288	P38112	P27476	P53070	P21306
P53337	P32485	P38616	P53261	P17076	P39543	Q03921
P27809	P53903	Q12692	Q12078	P28272	P38314	P21560
Q3E7B2	P23291	Q12462	Q99260	P38707	P43555	P32623
P38144	P07275	P14907	P05749	P50094	P43535	P40540
P38736	P16120	P53969	P46964	P43636	P40010	P36051
P53829	P19524	P32467	Q6Q560	P32621	Q04067	P00812
P38695	P34077	P53172	P42945	P39925	P41056	P38910
P54860	P89886	P43621	P36421	Q99190	P07263	P27614
Q03862	P40518	P38631	Q02326	P38732	P40581	P53152
P38127	P42940	P38087	P34167	Q02326	P40098	P27472
P38081	P04801	P52490	P53011	P25623	Q04062	Q12349
P46965	Q03798	P00175	P41057	P33297	P40510	P01119
P01097	P07702	P09232	P38217	P53303	P40548	P40217
Q04080	P46964	Q03973	P40501	P05318	Q99190	Q12306
P25371	P32319	P53101	P15565	Q12377	P13517	Q08959
P53742	P38999	Q06493	P25618	P22336	P38715	P38972
Q04371	P41920	P11745	P32485	P40991	P41920	Q07914
P34730	P05759	P47116	P25644	P13856	P81451	P53981
P38756	P14306	P34077	P12684	P40693	P31787	P38427
P38934	P47133	P36147	P32486	P36047	P47117	P38069
P07284	P0CT04	P36114	Q12305	P37267	P36775	P26784
P15454	P10080	P0CT04	P40513	P32502	P21560	Q08421
Q12692	P17891	P24276	P47052	Q01939	P40502	Q12078
P37292	P00958	P11412	P23833	P38968	P38072	P38166
P40012	P53283	P13586	P50861	P40540	P32474	P38817
P23301	P38715	P38172	P38181	P28707	P17898	Q05892
P40540	P12611	P35719	Q08965	Q12306	Q01532	Q04067
P21560	P40452	P33442	Q12453	P00331	P50087	Q07657
Q12176	P38616	P16550	Q03262	Q03124	Q08959	P22217
P16892	Q05521	Q03798	P20424	Q6Q560	P39685	P38968
Q06493	P48837	P26784	P52910	P38886	P53912	Q03798
P25573	P16451	P00729	P27810	P47052	P34222	P53200
P43636	P32565	P32497	P27796	Q99287	P06781	P48015
P53903	P53011	P38688	P16451	Q12452	P20447	P46971
Q03579	P26784	P32476	P40548	P38736	P14741	P28321
P53192	P53281	P36081	P25358	P08539	P13856	P40185
Q07878	P40302	P04801	P52871	P53903	P53250	P14741
Q04373	P23180	P38817	Q06107	P40533	P46956	P46990
O14467	P38756	P38431	P39954	P07170	P32458	P40012
P53600	P32474	P38355	P48015	P33204	P40056	P39727
P23615	O74700	P14306	P24784	Q04081	Q08977	P07991
P06782	P40485	P53736	P08539	P22943	P38885	P53141
P43609	P01119	Q04067	P53254	O74700	P32329	P22202
P27514	Q02326	P39005	P22213	P38300	P00431	P38256
P47140	P33754	P49017	P07170	P21734	Q03798	P47052
P18962	P32588	P49095	P12754	P32486	P39742	P32565
P25385	Q04432	P49090	P89105	P33299	Q03161	P34077
P21269	Q12118	P28272	P19955	P47031	P0CX34	P00431
Q05029	P39742	Q99287	P43593	Q12532	P0CX33	P47096
P38251	P40970	Q6Q560	Q02754	Q12453	P26784	P39004
P48164	P32867	P53731	P15454	Q08723	P53278	P32474
P38986	Q3E841	P25365	P37302	P40098	P40303	P12684
P33204	P46989	P32842	P47047	P39685	P00044	P22943
Q07349	P40510	P40510	Q04338	P17898	P47096	P47117
P25374	P19146	P32568	P0CX30	Q06493	P38623	P28272
P32895	Q99257	P09440	P0CX29	P32445	Q05031	P36046
P42949	Q12154	Q03195	P39727	Q06489	P07991	P38113
P35194	P39543	P40217	P39540	P25340	Q05022	P32458
P52893	P48164	Q03028	P23642	Q99297	P37299	P41057
P47133	Q04934	P32463	P05759	P12754	P27810	Q06107
Q06336	P38707	Q3E841	P32621	P0C268	P53163	P38845
P25618	Q07878	P47001	P47117	P47131	P39540	P25371
P07263	P0C0V8	P38833	P43588	Q92316	P36148	P14693
P47122	P38181	Q03327	P40485	P22138	P25293	Q05050
P16550	P53133	Q02866	P28272	P47054	P05744	P43588
P25560	P32790	P43593	Q12125	P36016	Q12078	Q99190
P38737	Q12374	P32485	P53903	Q03529	P48570	P36013
P40970	Q12164	P39107	P25371	P47047	Q04439	P40580
P32495	P25719	Q05521	Q04491	P32842	P40035	P29952
P29295	P07284	P25374	P37267	P39958	P32621	P13586
P38883	P40064	P11655	Q3E776	P27514	P15454	P25619
P32476	P32836	P39958	Q02889	P38166	Q12250	P53133
Q12374	P04046	Q03529	P32352	P41056	P25303	Q08954
P38623	P53312	P46965	Q03219	P47122	P27692	P54003
P53954	P53155	P05759	P27514	P40413	P40054	P40452
P53073	P38244	P27514	P39726	P53261	P13298	Q12165
P40368	P28274	P32451	Q12255	P40303	P34077	Q04344
P43612	P05374	P32445	P14306	P38112	Q12032	P38840
P37293	P53101	P54861	P40693	P46989	Q03219	Q06409
P36775	P38833	P42945	P32453	P47064	P53141	P38250
P39543	P53868	Q08977	Q07878	P08678	P25373	P36148
P52917	Q03558	P08466	P32317	P39935	P33331	P39722
P38861	Q07651	P07702	P53250	Q99369	P28272	Q12016
P36161	Q01939	Q12123	P41920	P38426	P23291	P39013
P32449	Q03529	Q01532	P48836	P40016	P00410	Q04338
P38333	Q3E6R5	P32565	P11154	Q04491	Q12165	P27476
P0C0W9	P47072	P38244	P32327	Q12164	P09624	Q05567
Q3E757	P04173	P53868	P38630	Q04969	P38775	P50861
Q04869	P43535	P53131	Q00772	P33448	P38197	Q12109
P36047	P38127	P38523	P41939	P16451	Q06493	P38225
P00942	Q08601	P41920	P38129	P46970	P32623	P27810
P02407	P07703	P07263	P39004	Q02889	P19146	P08417
P14127	P53224	P25573	P26637	P46985	P25619	P40502
P21524	P39935	P32588	P38300	Q07896	Q07878	P27692
P02557	P32568	P21242	P56508	P43588	Q12404	P17423
Q12012	P36081	P35845	Q99287	P22213	P32266	P32500
P40499	P39107	P15624	P28707	P41057	P12684	P38244
Q03124	P18544	P37293	Q04344	P32453	Q06705	P0CT04
P36163	P38115	P40054	P34216	P43567	P53303	P06781
P46989	P22213	P38256	P33298	Q06143	Q05567	P39742
P00331	P14904	P33307	P22336	Q03973	P36013	P38355
P46985	P21242	Q99260	P07283	P04650	P39722	P24276
Q12486	P39076	P33297	P46985	P89105	P25358	Q12303
P38962	P49089	P49089	P07245	Q03161	P38166	P41920
P27472	P39958	P07275	P32367	P52871	P32497	P25373
P48570	P40364	P38247	Q06168	P31116	P33448	Q06493
P32317	P32288	P40509	P32568	P14741	P0CX73	P39533
P47818	Q08977	Q04969	P43567	P12684	Q12085	P17891
P41940	P40165	P54885	P38707	P11154	P0CX70	P40557
P25373	P52489	P21375	P19516	P32327	P0CX72	P46965
P53250	P24031	P39007	P38247	Q05029	P0C2I8	P32263
P28495	P22353	P38804	P07253	P13517	P0CX75	P50945
P35189	P39005	P04046	P47006	P40056	P0CX71	Q03940
Q12010	P40056	P10174	Q06143	Q07651	Q6Q5H1	P50087
P51534	P25372	P36051	P53093	Q99260	P0CX74	P22696
P47045	Q03713	P05374	P36161	P21242	P0CX76	P36421
P40433	Q08959	P48837	P40087	P36059	P01119	P12945
P13711	P32266	P53224	Q01532	Q12451	P27882	P40319
P48563	P07263	P07703	Q05029	P20424	P54003	P05739
P12683	P10664	P06182	P46989	Q3E776	Q06508	P47047
P00044	P49435	P12683	P33302	P40030	P20485	Q05948
P37302	Q6Q560	Q12377	P25573	P19955	P33298	P34227
P10823	Q08954	P39543	P32787	P23254	P14922	P81451
Q6Q560	P28496	P38764	P40348	P25371	P25515	P41056
P48365	P35845	P53303	P53299	P40485	P50095	P38197
P40506	P07283	Q06494	P25340	Q3E756	P40087	Q06252
Q12285	P47160	P22217	Q04373	P27809	P46982	P32621
P39518	P53131	P39076	P53073	P38996	P40518	P32453
P53093	P32802	P53925	P48365	P38884	P12754	P39540
P32558	P40217	P53011	P32496	P38009	P25376	P32266
Q3E7X9	Q03219	Q99316	P34241	P00817	P35719	P43613
P53598	P43636	Q86ZR7	P00729	P39518	O74700	P38759
P07806	P00729	P43588	P33297	P25339	P22213	Q05022
Q99297	Q12074	Q06697	P32597	P39543	P46985	P25297
Q03362	P0CX34	P08417	P43638	Q01532	P89886	P38773
P38629	P0CX33	P23615	P11491	P38875	P53184	O74700
P36154	P38300	P07253	P47064	P22217	P25297	Q07878
P38129	P38693	P32558	P38759	P38069	P41057	Q04935
Q08686	P35842	Q06567	P38737	Q07878	P38355	P53969
Q05521	P38071	P53914	P39006	P40483	P38756	Q04472
P43594	P38256	Q03921	P06787	P53093	P08417	P19146
P36147	P41056	Q06107	P47054	P38759	P48231	P53731
P25358	P38764	P53220	P32466	P47037	P43613	P53128
Q03973	P25573	Q12680	P38166	P26637	P12904	P40303
Q92325	Q06107	P38260	P53112	P34167	P12611	Q04062
P38355	P54860	P23291	P53303	P33298	P13587	P47001
P06244	P18411	P37012	P89886	P27810	P25451	P23291
Q08235	P40008	P36165	Q12285	Q05521	Q05521	P09734
P38884	P10823	P32329	P38333	P48836	P38759	P41058
Q06107	P53301	P40165	P40169	P06245	P48837	P38836
Q07914	Q02046	P38127	P38199	P43635	P18408	P40548
P25365	P39705	P10823	P15624	P25605	Q03655	P36775
P46970	P40581	Q12251	P36016	Q02046	P38181	P38169
P38112	P00175	P14922	Q08235	Q04373	P22336	Q08977
P32802	P23615	P0CX34	Q12164	P43638	Q06107	Q12486
P36151	Q12044	P0CX33	Q03707	P39742	P39079	P38756
P40327	Q12016	P25303	P04801	Q04869	Q01080	P53925
P40087	P25374	Q12125	P06197	P39708	P18759	P31688
P53893	P46985	P39952	Q12450	P32916	P09440	P33298
P38116	P23638	P43535	P47133	P32367	P39952	P25374
Q01217	P53141	P39540	Q03161	P07283	P32502	P00044
P42943	Q03327	P0C268	P09064	P53742	P38695	P04449
P38968	Q03161	P18900	Q12374	P37293	P40485	P40515
P33299	Q12123	Q99257	P23254	P15565	P25371	P14922
Q05948	P41058	P40416	P87108	P07245	P48353	P32329
P15565	Q06011	P53849	P32457	P48015	P52918	P41921
P22214	P39540	P53875	P49435	P38355	P53200	P38623
Q12114	Q06567	P05744	P38775	P32449	P53011	Q12480
P52871	P38431	P27810	P06182	P22082	P46990	Q12018
P22336	P15624	P38903	P25339	P04819	P52893	P09624
P40452	P36775	P39685	P38172	Q08446	Q99369	P33204
P40509	P37293	P48164	P32857	P36000	P17423	P40509
P38755	Q06336	P40064	Q04636	P22517	Q3E841	Q05775
P33202	P32463	P22213	P41056	P32907	P53220	P53303
P40107	P10174	Q03161	Q12114	P07253	P40533	Q03655
P23180	P38845	P36775	P32500	P40064	P09734	Q06833
Q03281	Q04969	P11075	P39518	P32597	P47124	Q06505
P23287	P38069	P32266	P0C268	P12612	P14693	P15367
P39105	P27476	Q12074	P52593	P32857	P40217	P38127
Q06508	P10614	Q04599	P46970	P15454	P38972	P40517
Q08968	Q12125	P53192	P47122	Q02159	P40515	Q06705
P25039	P32521	P10614	P41903	P26793	P57744	P40087
Q00772	P54839	P53616	Q12028	Q01662	P53159	P32379
Q02046	P53250	P00958	Q02931	Q05543	P32263	Q02159
P53889	P33307	P32454	P32454	P06782	P24276	Q12404
Q08446	P32478	P25626	Q03862	Q06705	P40509	Q05521
Q04439	P33298	Q05785	P14741	P25560	P32528	Q05785
Q06169	P36006	P46989	P26793	P06787	P08679	P38431
P25340	P05739	Q12164	P38244	P36161	P35197	P40327
P17442	P33299	P25369	P11433	P07263	P15367	P28707
P38323	P43588	P13856	P53878	Q06218	P15565	Q03219
P39010	Q06245	P53879	Q02159	Q01217	Q05948	P14306
O14455	Q12256	P49435	P28795	Q12389	P41921	P32478
P47006	Q02629	P53141	Q12452	P38139	P14306	Q05031
P32916	P43617	P25644	P11792	P43558	Q04935	P53221
P25339	P28272	P17891	P57744	P32899	Q05515	Q01454
P32458	P25371	P69771	P01119	P38251	P37293	P05747
P47125	P06182	P28777	Q06839	P21269	P50945	P51601
P14743	P53220	P32867	P05739	Q06336	P32478	P53326
P31755	Q92316	P43617	P38127	P53112	Q03144	P53070
P38065	Q02889	P52871	Q06708	P53969	P38431	P53721
P32582	P38629	P38212	P0CX34	P46998	P50861	Q3E841
P38166	P17423	Q3E830	P0CX33	Q2V2P4	P07255	P54860
Q08202	P52871	Q07878	P48837	Q06168	P15700	P54861
Q99207	P32454	Q12404	Q06689	P0CX34	Q12044	P36022
P36081	P22336	P12754	P25560	P0CX33	Q02647	P27882
P08679	Q03362	P39727	P40991	Q12176	P38247	P37293
Q03768	P11412	P43613	P39010	P28496	Q05775	P40533
P08539	P07253	P53154	P38629	P38810	P40185	P18562
Q99325	P14741	P22336	P52893	P32466	Q04969	P26755
P25372	P32857	P40327	Q07938	P38883	P39935	P69771
P17157	P25644	P52893	P53220	P38152	Q12246	Q03327
P04819	P38631	P36148	Q08970	Q04636	P38840	P00635
Q08723	Q12303	P50861	Q99369	Q04371	Q12018	P53736
P15367	P27809	P04449	P47045	P53104	P53128	P32916
P52593	P39004	Q06892	P38355	Q05948	Q05933	P23292
Q06608	P38996	Q06011	P04819	P40579	P25385	P23638
P53184	P47054	P38837	P46982	Q04439	P27514	P25303
Q03161	P32317	Q92316	Q01662	Q07807	P0C268	Q99369
P53045	P40087	P39079	P32319	P38986	P53172	P32497
Q12236	P38523	P38065	Q12451	P38225	P54839	P24000
P14922	P53295	P40508	P0CT04	P19516	Q03707	P38837
Q06143	P01098	P25451	P28496	P40302	Q92316	P11154
O74700	P08525	P32263	P12612	P32769	Q03362	P43621
P27616	P40540	P40339	P32449	P38629	P18962	P50108
Q12078	P36059	P40319	P19454	P53145	P05747	P47039
P28795	P06782	P39705	P38962	P53228	P39987	P25376
P50108	P38298	P39004	P53154	P38333	P39012	P53220
P19263	Q12404	P50110	Q99325	P32319	Q03262	Q04439
P53734	P49626	P33299	P47131	P53299	Q05029	P38616
P40485	Q02887	P47045	P40825	P41903	P53049	Q06508
Q12250	P27514	Q12255	Q06697	P15624	Q12114	P47160
P53943	P30657	Q12019	P15180	P38708	P38787	Q08601
P53228	P53834	P38775	Q12486	Q03219	Q12123	P47124
P00445	P47008	Q08199	P53969	P32568	P40580	P40554
P40303	Q12018	P46985	Q04660	P02557	P53133	P25358
P20424	Q03835	P32614	Q04969	P32457	P40302	Q12123
P32378	P38087	P40015	P38811	P32474	Q03516	P46985
P50861	P32835	P38841	P04050	P48365	P53925	P38247
P32769	Q12680	Q08959	P30619	P43617	P36022	P36091
P40693	Q12160	P54839	Q12522	P47125	P32500	Q01662
Q04081	P38875	P53250	P12945	P39010	Q2V2P4	P12683
P11792	P38167	P12904	P47018	Q08970	Q08954	P38116
P38630	P38247	Q2V2P4	P53171	P87108	P22141	P33322
P01098	P36421	P53130	P40064	P53171	Q12403	P38966
P53736	Q04599	P38555	P51601	P48563	Q12480	P34240
P47104	Q12109	Q06169	P46998	Q06697	P38217	P40106
P13856	P40509	P33754	P00175	Q04305	Q07657	Q05905
Q12028	P40508	P41056	P10662	Q12292	Q12331	P53049
P30771	P12945	P54860	P09435	P32454	P38996	P43594
P40043	P46990	P53551	P17883	Q03362	P43636	P37292
P40548	P47045	Q06451	P53145	P39006	P32916	P32463
P48837	P39729	P32790	P38878	P38081	P38139	P09950
P38431	P22211	P14741	P38828	Q03579	P39010	P40302
P47031	P40416	P54113	P40579	P22202	P53969	Q06685
P22213	P39077	P38230	Q12003	Q03497	P17891	Q04767
P33448	P33332	P40540	P38426	O13585	Q05905	Q12010
Q02981	P38804	Q02199	P38341	P06182	P38244	P39111
P25037	P33302	Q01454	P32353	P25573	P53982	Q03144
Q08959	P35719	P24031	P27616	Q12486	Q03327	P22213
P32621	P32892	P47039	Q06218	P35189	P32614	P53852
P25044	Q3E756	P38972	P33299	Q06991	Q08199	P53982
P36016	P08524	P28274	P40413	P38837	Q12443	P38695
P38775	P12754	P38732	P06782	P38144	P46965	P57744
P31384	P32497	P33302	P38708	P53073	P27476	P27514
Q06103	Q02199	P53184	P38251	Q03835	P34163	P38996
P32568	P38695	P00546	P47125	P33202	P09435	Q12522
Q12445	Q2V2P9	P47148	P38116	P46990	P38087	Q99316
P53730	P50861	P25371	P15367	P38878	P53753	P29703
P32331	P52917	P19955	Q06833	Q12434	P36081	Q05881
P42940	Q02784	Q02629	P31384	P15367	P21242	P32496
P17898	P38884	Q03713	Q04080	Q00772	P05743	P40056
P53220	Q02159	Q12464	P39952	Q12250	P19145	Q01080
P47044	Q08108	P34248	P53875	P02400	O74302	Q03362
Q03219	Q06493	Q03362	P32476	P33302	P0CX57	P35197
P10622	P00358	P46956	P38139	P05759	P0CX58	P47054
P53261	P32502	P13188	P53734	P38775	P47099	P38087
P19097	P32558	P53885	Q08548	P40339	P08004	Q12746
Q99316	P38225	P32916	P14682	P53943	P05739	Q12451
P49687	Q99316	P05749	P06367	P33311	Q08108	P54070
Q12396	P40693	Q06336	Q07896	P00812	Q06839	P32895
P10964	Q12255	P18961	P23291	P32792	P36163	P53600
P39106	P39952	P43636	P12683	P53879	Q02159	P53278
Q06833	Q12743	P53295	P32474	P53878	P32486	P18962
Q12122	P25626	P25367	P38523	Q04080	Q06103	P42838
Q04651	P69771	P39742	P21269	P40508	P18411	Q03707
Q05543	P53914	P38181	Q01217	P32266	P50108	Q12246
P39926	P38866	Q12078	P40302	P39726	P33311	P32476
P32367	P54113	P23638	P02557	P40169	P38199	P48362
P19541	P12683	Q03835	P40016	Q99325	P38912	P14772
P36141	Q12453	P32793	Q03768	Q3E7B6	Q12522	P38217
P25582	P53736	P38300	Q03558	P40416	P51601	Q03281
P38720	P28777	Q3E756	P32895	P38962	P40319	P25555
O13585	P39078	P38629	Q12109	P14682	P04449	P39079
P39722	P53192	P38341	P07263	P18962	P07253	Q12044
P38256	P53849	P37303	P35189	P11792	P22696	P38109
Q12149	P41921	P53133	P38130	P11491	P53093	P38629
P15731	P32916	P41921	P16550	P47006	P40073	P25451
P53878	P50110	P13298	P14922	P32895	Q06685	P40485
P18496	P32793	P89886	Q07897	Q06839	P12612	P49095
P40517	P32496	Q02205	P38009	P23291	P28737	P38072
P53115	P18408	P38996	Q06991	P32793	P06182	Q12464
P32626	Q06697	P38328	P38861	Q07688	Q04651	P12611
P37262	P30665	Q03088	P17898	P38756	P53721	P54964
Q02959	P53303	P38884	P32501	P38065	Q01976	P38172
Q02969	P53112	P15454	Q99186	P32861	P25560	Q06839
P33310	P47006	Q08723	Q03218	P47117	P38737	P38146
P32381	P37303	P30657	P43617	Q12285	P39013	P07253
P53154	P39079	P40303	Q07844	P53220	P54861	P54781
P38958	P40327	Q12018	P12688	P28319	P38109	P06101
P47124	P15454	P04650	Q6Q547	P46675	P30657	P47165
P25635	Q02205	Q12016	P50101	P38129	P39533	Q12271
P36165	Q01532	P08524	P53981	Q01477	Q06833	P35719
P0CX34	P42943	Q05779	P18496	Q04472	P40064	P32486
P0CX33	P38166	P38736	P42940	P07275	Q99316	P32767
P53155	P37292	P47160	P33310	Q04264	P47001	Q12250
P32604	P26263	Q06523	Q08723	P23292	P20424	P06244
P38759	Q06508	Q02326	P11914	P40094	P42838	P38323
Q12246	P25451	P36059	P07275	Q05123	P29703	P30657
P53157	Q05948	P38197	P38065	P17442	P38169	P38884
Q3E776	Q08723	Q08926	P40462	P38966	Q12306	P25372
Q03496	P09368	P32626	P47135	Q07938	Q04344	P53192
Q06078	P09440	P38225	P39945	P18961	P40554	P37299
P41920	Q02647	P38144	P06738	P54838	P48365	P13587
Q04053	P05744	Q08954	Q12265	Q06708	P38966	Q08199
P38013	P09938	P52917	P47124	Q12028	P23202	P53169
Q02820	P32626	Q12296	P14693	P53337	P53736	P25618
P22579	P32500	Q12044	Q06451	P40462	P28496	Q12265
P38797	Q02959	P07284	P32842	P53250	P21243	P32798
P05740	P38323	P23639	P28240	P50101	P53981	P08679
P46982	Q12754	P46990	P38688	P04821	P53299	Q06523
Q06205	Q04472	Q02159	P22217	P35729	P38712	P40064
P25386	P49687	P32453	Q01477	Q02931	P43621	P20424
Q08962	P32263	P14693	P53742	P41819	P38689	P39960
P38167	P07991	P36523	P27614	Q08645	P51996	Q12450
Q07915	Q05029	Q06508	Q08732	P33754	P47122	P53093
P0CT04	P23639	P52593	Q06508	P22434	Q12303	P31374
P35197	P35735	P40517	Q06089	Q06494	P46989	P20447
P36014	P38341	Q06440	Q03327	P24000	P48362	Q05933
Q03497	P34248	P38069	P02400	P38127	P38732	P12612
P32792	P39013	P38166	P40508	P38116	Q08826	P39012
P09547	P53200	P12687	Q07349	Q92325	P38837	P32614
Q12072	Q04636	P50108	Q03088	P19454	Q01662	P38212
P38225	P38775	Q12743	P39985	P39945	P32660	Q08826
P47160	Q00362	P25618	Q12100	Q03707	P25374	P35729
P36010	P22141	P27809	Q08446	P28795	Q12255	P10823
P08678	P38144	P08678	P15202	P39015	Q05881	Q12403
P22138	P38972	Q3E764	Q12387	P47001	Q12314	P22141
P28496	P49017	P06781	P36154	P04050	P38426	P15700
P38234	P15625	P54000	P25376	P12688	P38323	P39010
P38687	P38736	P19516	P53943	P32492	P52917	P53073
P53011	P53093	Q12160	Q12250	Q05881	Q02629	Q08108
Q05779	P38065	Q03707	P32793	P25847	P15496	P40035
P39742	Q99383	P46951	P53152	P53301	P19262	Q03262
P53145	P13188	P47006	P46990	P39722	Q12451	P06197
P53171	Q06440	P32379	P40477	P06738	Q12125	P0C2H8
Q00416	P47025	P42943	Q04869	P28777	P38884	P38181
P13298	P14065	P32830	P32583	Q02753	P12683	P39952
P40508	P19955	P38323	P04449	P52893	Q12486	P38922
Q08223	Q04279	Q04934	P28000	P46950	P23180	P40016
P38146	P53616	P33298	Q06705	P40327	P10127	P38886
Q06218	Q03707	P41735	P38884	Q12133	P38122	P38139
P47037	P47013	P36007	P51534	P0CT04	Q04792	P36081
P32329	P49095	P39078	P36141	Q03327	Q05785	P39683
Q04660	P39744	P38146	P38616	Q03262	Q12122	P08004
P53843	P33204	P36006	P38996	Q05775	P40157	P47064
P32259	P38912	P37267	P25369	P53115	Q00362	P36147
P38708	P38962	Q02959	Q12118	P32787	Q08960	Q05029
P25355	P53254	P32501	P34110	P36006	P38143	P46982
Q04338	P32445	P53049	P35194	Q03558	Q12532	P09440
Q06287	P31334	Q03102	P53104	P01119	P32264	P0C268
P38828	P47148	P14682	Q03835	Q06205	P40364	Q04170
P17883	P00447	P53834	P50108	P46982	Q3E824	P06782
Q04264	P53551	P38912	Q04081	Q12387	P32453	Q06494
P39985	Q3E846	P39722	P27472	Q99207	P39708	P39719
P30665	P32316	P12945	P53550	Q04344	Q99325	P53295
P54115	Q12445	P53254	P38225	P36049	P28007	Q04651
P00420	P38689	Q03219	Q08421	P53011	P52593	P39966
P40318	Q08926	P31109	P47031	P46965	P47039	Q99325
P38961	P28495	P11914	P31755	P38828	P37012	P19158
Q03655	P32499	Q08826	Q06512	P06244	P36165	Q08686
P53130	P40157	P33296	P32591	P08518	P38817	Q99383
P53091	Q03281	P25358	P00958	P33330	P31374	P12904
P33201	P38753	P40008	P33201	Q12296	P36105	Q12314
P32457	P35729	P53843	Q12389	P30619	P34240	P46989
P18411	Q07688	P47054	P38837	P11914	P38116	P11433
Q07897	P38182	Q12453	P05737	P32521	P04819	Q06169
Q02326	Q06168	Q04472	P38623	P31384	P53073	P39726
P27476	P38260	Q07821	P53893	Q06169	P53112	P39543
Q06011	P32378	P47025	Q07915	Q02805	Q06567	P40152
P38703	P40994	Q08601	P32492	P39931	P54860	P04819
P09201	Q06839	P22353	Q06205	P14922	O13563	P32501
P53114	P36523	P20424	P23292	P38861	P14772	P19145
Q07825	Q12296	P35729	P36051	Q06508	Q02959	P07255
P03965	P11154	P25376	Q06408	Q99186	P32501	P53281
P52918	P24783	Q02647	P40416	P31755	P38629	Q02199
P38315	P18962	P24783	P31116	Q03834	Q08045	Q2V2P4
P43561	P53049	P09938	Q06567	Q12403	P53221	P32864
P14693	P38212	Q12109	P43558	P36081	Q04767	P38912
Q12200	P03873	Q04170	P41318	P14359	P41318	P52893
Q02805	Q03178	Q03532	Q05775	P05744	Q02046	P53011
P30952	P05747	Q12000	Q07395	P36154	Q12271	P05737
P15180	P40032	P38081	P10823	Q04053	P38260	P12754
P32466	P32614	Q05775	P53266	P25037	Q06494	P38689
Q02754	Q12100	P53111	P42838	Q12003	P38172	P38426
P33330	P06781	P32500	Q05521	P28240	Q12256	P30771
P43616	P47039	P41697	P53012	P38323	P38146	P35845
P38688	P32451	P40693	Q04264	P38080	Q08601	P32502
Q02457	P37012	Q05031	Q06406	P20448	P40327	P50109
P33309	P38129	Q03653	P47008	P53889	P47064	P32334
Q07395	P18496	P21243	P36049	P53266	P36006	P39935
P47013	P25376	P46681	P36081	P53077	Q12265	P0C2H9
P05744	P08678	Q12754	P40312	P50108	Q12453	P38713
Q00582	Q05785	Q07349	P32333	P47044	P53600	P34163
Q02256	P22517	P18496	P17442	P26754	P53130	Q04081
P15703	P31787	P32798	P53270	P32476	P47131	P40073
Q12450	P39962	Q07824	P25386	Q12374	P37292	P52917
P28272	P32453	P38298	P53843	P32500	P25626	P05150
P40078	P53235	P38167	P47001	P38182	P39966	P00358
P29468	P38732	P40016	Q03529	P00045	P53281	P32264
Q06137	P38828	P00635	P46951	Q04410	Q08548	P50110
P40991	Q2V2P2	Q08001	Q05948	P32501	P53254	P36006
P38080	P40517	P33310	P14359	Q04651	P19516	Q08548
Q01329	P53130	P51996	P18562	P29295	Q04223	P12868
P32660	P40477	Q06287	Q04053	P33310	P50110	Q12354
P19516	P32597	Q2V2P2	P38756	P09368	P21147	P23642
P39003	P38883	Q04182	P26755	P35194	P40016	P48365
P31374	P25515	P32857	P18962	P38130	P40165	P52918
P36048	P38922	P53630	O13585	P32767	P39719	Q12331
P53152	P38555	Q12513	P14772	Q08951	P26755	P25375
P47108	P25373	P53261	P45818	P39013	P36139	Q12532
P03871	P00546	P40991	P23585	Q12255	P25644	P32327
P38837	P53261	Q12403	P32767	Q07395	P38828	P32626
P40959	P12904	P32802	P47140	P47104	P23642	P25515
P34160	P43682	P38875	P36156	P05747	Q12200	Q01976
P38143	Q12010	Q05029	P48569	P53875	Q04170	P23202
P38011	P28319	Q06344	P40088	Q06089	Q03281	P23180
Q03529	Q03124	P40477	P38883	P29509	P25655	P38732
P40335	P53875	P39729	P06244	Q08421	P38841	Q04792
P39011	P18961	P40579	P37303	P37262	P22147	P52489
P25632	P40303	P39013	P47069	P38688	P50107	P40157
P32496	P38081	P06782	P28495	Q06011	P36037	P13856
P14680	P50108	P38962	P39722	Q06833	Q03653	Q12125
P47084	P20485	Q12200	P38144	P06197	P32558	Q02046
P41735	Q12108	P38122	P47037	P39962	P38333	P38143
Q06512	P25618	P17423	Q03834	P22214	P22204	P38130
P38063	Q12114	Q12445	P38298	Q12114	P00401	P47122
P53617	P32621	Q12412	P47044	P0C2H8	P25372	P36163
P42937	P53111	P53848	P31334	P47057	Q12025	P00401
P32629	P40015	P38067	P53114	Q05933	Q04472	P43617
Q04372	P40579	P29952	P32792	P23833	P33399	P32477
P08417	P34241	P41800	Q12016	Q12450	Q00772	P38712
Q12199	Q06451	P32611	P13517	P51534	P38212	Q04493
P46673	Q07541	P29496	Q05123	Q04781	P22140	P37012
Q12016	Q12464	P32378	P40056	P05737	P14065	Q03218
P40071	P23642	P20485	Q02969	P32913	P23639	Q92316
P40339	P38255	Q08818	Q06494	P47085	Q02199	Q02629
Q12314	Q04062	P53839	Q01476	P48582	Q12450	P36037
Q3E790	P51996	Q12010	P48813	P47142	Q12285	P25339
P53040	P13298	P38139	P39742	P53155	P38883	Q12025
Q05924	Q04305	P31334	P53326	P28000	Q06449	P43636
P10834	Q03088	P38182	P25632	P53221	P41800	P15496
P53169	P40345	Q12285	Q12314	P47008	P32495	P52286
P40351	Q08985	Q12106	P40557	P12683	P32798	P25644
P42938	P53154	P53093	P32861	P27472	P12945	Q12200
P41544	P43638	P39744	Q04439	Q07897	Q06252	Q3E772
P38932	Q06523	Q07560	P13188	P19263	P47112	P48236
P14682	P39996	P15625	P33202	P53114	P32892	Q03786
Q02354	P39727	Q99383	Q03281	Q07844	Q12428	P20434
P37263	P53629	P13517	P53221	Q07915	P38878	P32790
P19454	P36165	P05743	P38972	Q06451	Q04081	P25560
P39952	P40016	Q05933	P38182	P20434	P06197	P48813
P33442	P06115	Q04062	P40339	P53893	P38144	Q06677
P32454	P54000	P52286	P25604	P36156	P39683	Q04991
Q04305	P06244	P04173	Q12199	P53039	P23585	P53112
P11914	Q04223	P38811	P05747	P40487	P07273	P37296
P32787	P40580	P24000	Q02805	P40433	P36091	P54867
Q12133	P19454	P03873	P24000	P41318	P38836	Q06338
P40348	P32792	P11491	P38345	P36039	Q04636	P18409
P11154	P14693	P40157	P53834	P36057	P53845	P32793
P0CX27	P53721	P89105	Q00362	P25376	P12868	Q03497
P0CX28	P25369	P40106	P22434	P41939	P35735	Q12458
Q12108	P38146	Q12446	P30771	P32626	Q99186	Q12428
P25604	P25604	P48353	P89102	P17883	P06101	Q02201
P38820	P36057	P38737	Q00776	P25632	P39960	Q07897
P38992	Q12019	P35189	Q04651	P38985	P38773	P32660
P35724	P37267	P38333	P31374	Q08235	P53954	P32445
P34110	P19516	P53152	Q07688	P12945	P24000	P08518
Q04958	P13517	P40348	P39962	Q12106	P32793	P38145
Q06706	P32465	P49626	P37262	P80210	P49095	Q04223
P46951	P39931	P47124	P22139	Q06408	P28000	P38986
Q12099	P53073	P05747	P38080	Q06891	P10507	Q08045
Q12159	P47112	Q12108	P38966	P29468	P32445	P21243
P05986	P17442	Q12114	P46962	Q12109	P47089	P53154
P28777	P40348	Q3E776	P38191	Q12200	Q3E776	P46951
P53313	P40106	P26570	P38152	P29496	P11914	P47148
Q06708	P31109	Q02753	P47057	P53550	P35169	P38993
P48582	Q01590	P47112	P03965	P19658	P39744	P32495
P38604	P38197	Q12025	P40319	P00175	P38886	P41800
Q08645	P39722	P22140	P00812	P51996	P39962	P43558
Q05123	P48353	Q03262	P36039	P22023	P52286	Q05515
P54730	P25847	P38966	P53155	P40348	Q04958	P25604
Q3E846	P12687	Q07688	P32910	P53192	Q03497	Q04371
P41056	P40533	P53044	P53845	P39012	P38873	P40029
Q08023	P25555	P53012	Q08960	P40517	P38074	P36105
Q04217	P53733	P14680	P47142	Q03862	P10964	P22336
Q04781	P23724	P12611	P49687	P25451	P30619	P38858
P38798	Q06218	P34163	P08018	Q05934	P36007	P40364
P40850	P27810	P38840	Q02959	Q04217	P25555	P32178
P50110	P41819	P18962	P32908	P50109	P53843	P25626
P35729	Q07897	P10507	Q08202	P31380	P04037	Q3E776
Q07688	Q07821	Q99271	P69771	P80428	P34250	P43611
P53941	P11491	P53221	P32657	P30771	P32864	P53177
Q12255	Q12446	P22211	P80210	P05374	P53729	Q3E790
Q01476	P25367	P36516	P80428	Q04958	Q12109	P38260
Q12331	P36534	P40087	P33399	P18496	P38713	P53131
P39993	Q12200	P12868	P38755	P37012	Q06451	Q99220
P40549	P32501	Q99325	P25451	P25365	P35189	P38703
P22135	Q12285	P35724	P39993	P37303	Q03786	Q08951
P09032	Q12382	Q06218	P22211	P38555	Q01454	P38555
P06182	P50095	P38251	Q06336	Q3E790	Q06608	Q06406
Q04228	P48362	P32496	Q92325	P52286	P18562	P22204
P07170	P32830	P06197	Q03362	P49687	P47140	P38199
Q04491	Q06287	Q05948	P40094	P25555	Q06538	P40037
P41819	P39714	P32317	Q02784	Q06815	P39011	Q03178
Q06677	P52286	P32792	P13393	P32836	Q08986	P38928
P40553	P0C268	P36091	Q08818	Q12445	P25604	P53012
P40532	P06786	P38759	P08524	P39727	P54000	P38065
P53629	P35169	P06704	P32832	P23724	P53169	P32378
P12945	P40339	P38922	P53067	P32378	Q06698	P53616
P40308	Q05775	Q00362	P38146	P51601	P0C2H8	Q00362
P40481	Q03532	P40029	Q07457	P47160	Q06011	P38261
P11655	P38688	P36421	P25847	P38063	P40029	P21524
Q12432	P53145	P28495	P53228	Q07457	P32792	P33311
P15436	P33310	Q12532	P28777	P32472	P38928	Q01590
O13297	P40037	P14747	Q12434	P04801	P47176	P17883
P08518	P38623	P13185	P20485	P53843	P32857	Q04958
Q02201	P04449	P48360	P35729	Q02959	P40037	P38853
P38833	P38970	P32621	Q08951	P08018	P07703	P33399
P47069	Q06608	Q06103	Q08742	P18851	P54070	P41544
P05374	Q06705	P35169	P53258	P25604	P53604	P38883
P36160	P11914	P38689	P38210	P42940	P40106	P25369
P05739	P40319	Q06510	P00425	Q00416	P53192	P38736
Q02931	Q03262	P47008	P43639	P34216	Q03218	P11633
P15624	P38139	P39077	Q99207	P13188	P22023	Q12114
P38875	P38822	P25385	P38810	Q12497	Q12090	P24783
P25580	P34163	P47032	P53077	Q04170	P53131	P53299
P28240	P38142	P25555	P52286	P30665	Q07800	Q12387
P53729	P39010	Q01976	P31787	P53045	P39931	Q3E824
P33754	P89105	P38828	Q12246	Q06103	P12688	Q03735
P38793	Q03028	P38878	Q06169	P41338	Q06287	Q06538
Q00362	Q12025	Q06704	P25037	P39106	P40006	Q06011
P14904	P32379	P35197	P32561	P53012	Q06815	Q06440
P38811	P32767	P48563	Q12292	P38298	Q08651	P34250
P26637	P09733	P32787	P20434	Q01590	P0C2H9	P38992
P32907	P36091	P38255	P32860	Q03496	P32379	P40160
P33894	P37263	P25375	Q05911	Q06385	P40452	P25385
P12868	Q12532	Q04792	P18961	Q03713	P46951	P38071
P31380	P32839	P23724	P34224	P53855	P16892	P35735
P22202	P39523	P38261	P54838	Q12072	P38555	P11792
Q03707	P38966	P38623	P22204	P40368	Q3E772	Q06449
P48569	P38113	P25586	P53040	P15424	P53312	P04037
Q07844	P25655	P38687	Q07623	P46673	Q07897	P40368
Q06321	Q01454	Q3E790	P32463	P25386	P38341	P07273
Q03786	Q12028	Q12486	Q00618	P40088	P14907	P30619
P43556	P06101	Q03430	P09547	P40160	P38986	P53604
P53912	P50109	P47047	P39015	P53852	Q12464	P47112
P26755	P40029	Q07541	Q05933	P52593	P25339	P36007
P40989	P35189	P32902	P46673	P53617	Q12164	P48563
P50079	P39106	P38145	Q06706	P53152	P32895	Q12100
P23202	P31384	Q06708	P47104	Q00618	P47160	Q02647
P23542	P53843	P07991	P36014	P32561	P32600	P53845
P32899	P13856	P40037	P41819	P39008	P11433	P36139
P39008	Q12003	Q06839	Q07651	P40351	P09368	P53312
P40557	P40351	P32597	P47116	P53154	P29952	P32771
P32561	P48563	P38992	P36100	P34240	P53012	P14747
P38881	Q08045	P05739	P29055	P22133	P53152	P53008
P39931	P38217	P35735	P40160	P23202	P38071	Q99257
Q06106	P40991	P41819	P38256	P32288	P40549	P34248
P32642	Q05812	P32839	Q05934	Q12118	P38853	P08465
Q12344	Q12099	Q05040	P05374	P34110	P18852	P32874
P47064	P47032	P53290	Q12432	P53834	Q06169	P10507
P04821	P14747	P43638	P39102	Q08202	P52911	P47089
P32832	P53114	P40580	P40055	Q03441	P38856	P07703
Q03554	P53115	P40533	P19263	Q8J0M4	P30665	P12688
Q03835	P08417	P53262	P38323	P23337	P20434	P26793
P32579	P41800	P38695	P09436	P25580	Q12675	P38959
Q92331	P39929	P33328	Q07541	P53847	P50109	P35169
P03882	P47037	Q03281	P11938	P33201	P53731	P39011
Q08732	Q12513	P15424	P53309	Q12213	P43638	P38237
P20436	P13393	Q03786	Q12239	P89102	P39111	P37297
P40467	Q02805	Q05905	P21242	P00425	Q03648	Q12213
P40825	P25385	P38120	P40157	Q01476	Q04493	P38737
Q08651	P89102	Q05881	P53855	P38191	Q06682	P53250
P32463	P32611	P37297	P40986	P33309	P54964	P53121
P32913	P38737	Q99220	P49017	P48569	P05150	Q04934
P38768	P25358	P15367	P46675	P32642	P35845	P05743
Q12518	P47047	Q04279	P38798	P36141	P36421	Q05787
P32861	Q04170	Q02774	P53276	P38616	P29496	Q04969
P29469	Q08645	P47137	Q06103	Q12314	P38261	P07347
P53981	Q03102	P09733	Q12251	Q03281	P06704	Q08960
Q05934	P48231	Q12271	P15625	Q08096	P33755	Q12515
P53141	P47064	Q06406	Q05543	Q12199	P11792	P40165
P32319	P38261	P38866	Q02774	P53845	P31384	P38777
P32908	P53152	P38130	P38805	P38959	P25375	P54000
P39721	P11633	Q12265	P40959	P20485	Q01590	P34241
Q08001	P38251	P38836	Q06078	Q06321	Q06677	P38962
Q06168	Q08826	P40351	P09950	Q12082	P25369	P38833
P53898	P40368	Q02046	P48415	P36105	P43617	Q05166
P53733	Q92331	P25655	P32387	P31374	P39928	P32857
P07248	P29496	P25039	P09368	P33399	Q03691	P47176
P38255	P32387	P39962	Q03337	P32496	P52489	P21269
P12383	Q05031	P30619	P53283	P52918	P21524	P32839
P24583	P33201	Q99186	P48563	P38811	Q06523	Q06682
Q12134	P18900	P36517	P37296	P38882	P37370	P38682
P38555	P24000	P32892	Q04217	Q12415	P40477	P46680
Q12003	P38840	P36057	P46681	Q12099	P38833	Q08446
P04801	Q06406	P53721	P36048	Q05016	P38226	P33336
Q12038	P39102	P12688	P40494	Q06523	P48236	P33202
P21373	Q06338	P53145	P34240	Q06512	P38359	P38828
P13382	Q05933	P22023	Q12072	P41697	P38300	Q12434
P38142	P38130	P36049	P06704	Q08959	P32334	P06785
Q04472	Q2V2P4	P31374	Q3E754	P40157	Q04371	P36057
P32564	Q02932	P33332	P38013	P39929	P53077	P52911
P12688	P53839	Q06705	P53090	P27614	P06244	P38081
P01120	Q12000	P40345	Q02647	P40510	Q12296	Q05926
P50896	P39002	P32387	Q05812	P08566	P38736	P28737
P32349	P36007	P26754	P38882	P53734	Q03028	P12687
P49626	Q04401	Q04660	P54964	Q06078	P25719	P53077
Q12743	Q06103	P25515	P49367	Q04600	Q12515	P52593
P10869	P33399	P37304	Q08045	P43639	P23638	P09435
Q01590	P09950	P19657	P53736	Q05911	P53286	P38754
Q12242	P38878	P22141	Q01590	P06844	P38130	Q05874
P20795	Q03723	Q04201	P28817	P46681	Q12434	P39106
P40533	P37297	Q3E846	Q06011	Q06678	P38858	P40093
Q04311	Q12271	P36027	P38555	Q00776	P38992	P40499
Q06488	P53885	Q07534	P30665	Q02774	Q05934	Q12090
Q08965	Q06169	P32342	Q12354	Q99216	Q99257	Q99189
P40958	P53012	P36534	P04821	P52891	P38065	P32608
P28708	P10964	P38822	Q06440	Q92331	P38251	P38841
P51996	Q06639	P25642	P08678	Q12100	Q03713	P38856
P40106	P15424	P53604	P38873	Q08965	P24783	P31334
Q12386	P38226	P89102	Q08925	P31334	P07347	Q02896
P32855	Q12354	P40530	P27466	Q12354	P32492	Q03028
Q3E756	Q12106	P40368	Q02201	P27351	P17442	Q06451
P38799	Q08001	P29478	P42839	Q06679	P53875	P38627
P11746	P21269	P53733	P38081	Q12404	P40499	Q07651
P43639	P12688	P40107	P36523	Q08742	P41544	P06704
P31116	Q03786	P50109	Q05016	P39002	Q03337	Q06567
P40157	P53600	P28000	P52918	P53091	Q03735	P32892
Q12044	P28000	P47037	P26754	P38755	P40107	P31384
P25555	Q01477	Q02896	Q12122	P12868	Q12010	P32629
P21147	Q3E7A3	P22135	Q92331	P53552	Q06325	P39102
Q12485	Q08818	P38858	P53192	P25369	P28707	P53155
P0CX73	Q02774	P40994	P53301	P47069	P40152	P38075
Q12085	Q05123	Q06639	P29509	P43613	Q02932	P38821
P0CX70	Q06677	Q04406	Q06891	P40210	P08518	P40549
P0CX72	P39987	P37263	P0C2H8	P32830	Q12458	Q06287
P0C2I8	Q02753	P39987	Q06321	P35207	Q99220	P42934
P0CX75	P47124	P10964	Q04472	P46962	P53852	P27351
P0CX71	P25303	P54964	P38993	P40477	Q06639	P53843
Q6Q5H1	P53119	Q3E7A3	P22353	P43612	Q03088	P50094
P0CX74	P33328	P38713	P00045	P32600	Q05926	P53174
Q03856	P52893	Q08985	Q03305	Q07349	P50101	P39551
P0CX76	Q12078	P40518	Q00582	P40959	P33202	Q02892
P53109	P25375	P11633	P40994	Q06608	P48563	P28273
Q12082	Q99369	Q06538	P38797	P48837	P25618	P38688
P38993	Q05779	Q99207	P36090	P47135	P05737	P27637
P36168	Q04201	Q05515	P32644	P46682	P36057	P21957
P38615	Q07915	Q07897	P47029	P40557	P34248	P53254
P38247	Q04651	P46982	P00815	P54003	Q05040	P53954
P40986	Q06708	P21269	P47160	Q04660	P32802	P25655
P09733	P00635	Q12166	Q8J0M4	Q06677	P53109	Q05779
P53327	Q05931	P25373	Q02455	Q08826	P43611	Q06103
Q03834	P25568	P50095	P39008	P53290	Q04991	Q12453
Q05949	P35724	P48231	P40344	P40054	P29478	P39931
P40469	P35197	Q12072	P15732	P40015	P53230	P32802
P36120	Q04371	P18411	Q03559	P12904	P32477	Q03648
P40477	P47018	P32341	P38167	P40090	P39936	Q05040
P53847	P38333	Q08446	Q08826	Q05533	P40416	Q02959
Q12229	Q06679	P53600	P53898	P10823	P40506	Q04924
P53166	Q01976	P09950	P39002	Q12432	P26793	P38122
Q99186	Q06538	P07273	Q04372	Q12090	P18496	P46673
P39954	P20424	Q00772	P23202	P39985	Q12028	P32316
P07283	P36161	P25568	P37012	P53276	Q04924	P40088
P47029	P53121	Q03178	P23724	Q02883	P53344	P13185
P13185	P19659	Q03124	Q05027	Q12134	P17157	P53266
P53974	Q05040	P38426	P38230	P38912	P35127	Q07800
P53632	P53290	P38883	P43682	P32910	Q05787	P47140
P38071	Q04182	P33202	P50109	P52917	P32629	P32854
P32657	Q05543	P53171	Q02206	Q12522	Q08926	Q00772
P52891	P51601	P29539	P22140	P40312	P46673	P38164
P10664	Q3E776	P19454	P16892	P23585	P53174	P32831
Q08960	P43558	Q12100	P40527	P39998	P39551	P11914
Q08045	Q03691	P18408	P29295	Q06406	P08018	P42836
P37012	Q99186	P36527	P54839	P22140	P53849	P47045
P36076	P36037	P38961	P23337	P32178	Q08951	P38348
P49955	Q12331	P53730	P21524	P48524	P38822	P32558
Q05050	P30771	Q08921	P22696	P42839	P38627	P32855
P32486	P06245	P53121	P32472	P53049	P30771	Q99186
P40218	P07273	P23202	P06700	P53067	P42934	P23833
Q08650	P26754	Q12068	Q05785	P38523	Q06338	P23585
P39994	P19658	Q06678	P38881	P32831	P35207	Q03337
P38064	P53221	P36141	Q04600	Q03305	P53104	Q12754
P19658	P31374	P22517	Q06489	P06700	P29055	P39008
P19158	P38811	P36076	P29366	P38341	Q05779	P32914
Q06408	P38426	Q02805	P33300	Q02969	P38820	P43638
P26793	P38199	P53326	P47089	P38345	P53266	P40416
P32864	Q02948	P43586	Q12038	P53258	P53326	P42839
Q2V2P4	P52918	P36520	P53731	P53953	P38688	O14455
P38261	Q05166	P53878	P46950	P32784	P18961	Q12341
P34251	P38787	P23642	Q06106	Q08273	P48415	P53729
Q12296	Q06325	P25037	P40210	P25044	P32327	Q06179
Q02887	Q06408	P53273	Q12375	P32387	P09950	Q03516
P38616	P38873	P33401	Q04299	P38172	P42942	P33313
Q05871	P25339	P47064	Q06677	Q05946	P18409	Q03088
P53550	P39011	P38199	Q02981	P53169	P32463	Q05934
P32600	Q04958	Q08023	P23500	P50874	Q08686	P47061
Q04336	P38120	P34224	P48236	Q12375	Q05812	P38822
Q06709	Q07560	P19658	P14065	Q99247	P32496	Q03653
Q02896	P32600	Q06089	Q08685	P45818	Q03834	P40335
P43638	Q04792	P22204	P0CX27	P40099	P40160	P32504
Q04225	P53326	P19263	P0CX28	P53829	P33324	P30665
P15424	Q05934	Q12527	P43321	Q06689	P40851	P48527
P47137	Q02896	P53266	Q03441	P49095	P36059	P40481
P53104	P32798	P33201	P25635	Q04991	P53847	P39744
P33418	Q03390	Q06677	P00358	P47112	P21957	P40318
Q08096	P06704	Q10740	P25039	P34248	P36029	P53847
P53299	P43586	P53258	Q04602	Q12149	P39969	P30402
P53318	Q01662	P32771	P51996	Q04201	P32771	P47018
P38758	P50101	P12686	Q04371	P47140	P32608	P14743
P41800	Q07896	Q04401	P43635	P32908	P38821	P38717
Q12403	Q04228	P53845	P52911	Q02629	P32451	Q04264
P0C2I4	P38067	P39008	P18963	P10662	P32639
O74302	P21243	P38297	P53290	P32463	P14747
P0CX67	Q06682	P40513	P40017	P36068	P38809
P0CX57	P12868	Q3E6R5	P53894	P36014	P31109
P0CX65	P34240	P06115	P43572	P43682	P36519
P0CX68	P14680	P39935	Q06338	P49955	P06785
P0CX59	Q08023	Q06449	P36037	P47108	P15873
P0CX66	P33891	P53898	P37297	Q05779	P53301
P0CX58	P08679	Q05902	Q02753	Q00362	Q04228
P0CX69	P48415	P36047	P23638	P29055	P38754
P47099	P46982	Q06245	P38122	P32864	P14743
Q04706	Q04336	Q01662	P09032	Q02784	P36516
Q12217	P40532	Q12522	Q12200	Q12298	P37297
P0CX60	P53845	Q03723	P12868	P10834	P33310
Q12441	Q06449	P38113	P33309	P53273	Q12149
Q06631	P53981	Q06682	P53049	P32623	P40318
P39998	P32327	P39012	P38109	P40994	P12687
Q06132	Q04406	P38203	P41697	P21264	P42836
P36046	Q12450	P39106	P38206	Q04119	Q12001
P40530	P53104	P47089	P0C2H9	P09032	P32597
P53276	P38122	P15873	P28789	P30605	P32839
P17891	P32660	P25270	P25555	P24482	P40368
P48234	P29055	P38217	Q08645	Q07834	P11154
P40994	Q08951	Q08045	P31373	P53959	P38081
P27614	Q02866	P54114	P22276	P48231	O14455
Q06510	Q04373	P40499	P40487	P53178	Q99189
P53012	P40959	P32608	P32784	Q12001	P53121
Q12109	P40169	P53112	P27351	P25641	P47061
P37296	P43613	P29055	P12687	P34163	P28273
P38707	Q12166	P40160	Q06639	P53912	Q04409
P34167	P53262	P53629	P32830	P38798	P54781
Q06632	P19263	P27351	Q03713	P49367	P40557
Q04600	P87275	P17442	Q99216	Q12331	P53893
P41939	P53044	Q07896	P36057	P47116	Q06406
P33302	Q06078	Q05812	Q02883	Q02981	P38795
P53067	P47061	P23833	P38812	P09950	P04821
P18963	Q03653	P39683	P38312	Q12220	P38348
P40160	P10127	P32499	P38084	P38206	P38237
Q08232	Q03768	P37370	P36000	P40055	P38312
Q02206	P32864	Q12213	P53927	P33419	P53616
P25369	Q08235	P51998	P35169	P53313	P40093
Q08817	Q12486	P04710	P38068	P38281	P48527
P07347	P13185	Q01802	P39012	P38297	P32341
Q12354	P38355	P48365	P49955	P12687	P32831
P40340	P40548	P53981	Q08954	Q08579	P27637
Q06668	P37370	P40555	P22082	P53316	P53295
P32379	Q10740	P38970	P49095	Q02457	P35183
P34237	Q05027	Q07915	Q06679	P38288	Q04934
P24482	Q3E790	P06244	P54781	Q05785	P53154
P40302	P10507	P38064	Q04410	Q03790	Q08921
Q06567	P28737	Q02875	P40318	P06704	P46970
P36156	Q99271	P43609	Q12271	P06701	P08465
Q08970	P33202	P40581	P06844	P14772	Q07830
P23724	Q99325	P39102	P53272	P40958	Q05166
P18851	Q03516	Q06685	P32288	Q06567	Q12415
P27351	P41057	P36156	P40327	Q05027	P32504
P36062	P42945	P19659	P32831	P22579	P40088
Q12100	P32657	P11792	Q3E834	P34160	P49166
P69771	P38992	Q04636	P53140	P31373	P43594
P38226	P47122	P36064	P53959	Q06639	P40339
P38803	P32904	Q02457	P36521	P36139	P35729
Q02932	P46951	Q12331	Q05946	P03882	P34241
Q12106	P38713	P32864	P35724	P17423	Q08873
P46682	P25365	P38856	P38713	Q05979	P27351
P25303	P30619	Q02981	Q12296	Q12108	Q03790
P18238	Q12403	Q04602	P36165	P53140	P47165
Q03337	Q12489	P38210	P40581	P47061	P38315
P39013	P39966	P30665	P53940	P36090	Q05027
P48236	P29539	Q04223	P53115	P33313	P32367
Q12276	P54114	P38787	P27882	Q03088	P23833
Q05931	Q99207	Q12250	Q02979	P53309	Q03768
P46972	P38856	P31787	P53174	P05375	P22138
Q12090	Q08962	P32767	P39551	P48353	P06786
Q12382	Q12251	P05737	P40351	P53982	P32579
P54857	Q12211	Q12133	Q06815	Q05812	P38127
Q04991	Q02455	Q08749	P38691	P18900	P22135
P36051	Q07623	P38129	P19145	P09436	P38110
P40462	P32913	P48415	P39525	P53283	P39548
P36064	P39936	P10127	P32465	Q04728
P53844	P40530	Q12489	P54113	Q03786
Q08826	P53730	P38693	P15424	P38812
P38719	P25037	P35842	P39969	P05739
P19657	P48527	Q04651	P08518	P35724
Q05785	P43563	Q08235	P38063	P16892
P39531	P32492	P08679	Q12090	P38230
Q04410	P25586	Q04373	P46972	P27466
Q03778	P26370	P32854	P28319	P47124
Q08749	P32784	Q06168	Q12672	P38697
P36004	Q12246	Q05166	Q12489	P43321
P40516	P52891	Q06608	P38682	Q08227
Q03218	P53258	P34240	P47176	Q02887
Q02883	Q06089	Q01590	P25580	P54839
Q07834	P29952	P47013	Q05040	Q12038
P54003	P35732	P28737	P32608	P54964
P13259	Q04781	Q03390	Q12160	P36048
Q12298	P36105	P32796	P38315	P53326
Q02648	Q12072	Q12672	P06101	P17157
P32608	Q06510	Q02932	P40071	P38256
P39987	P51998	P40318	P18851	P35169
P25451	Q05905	P52918	P53824	P32333
P36057	P48236	P05150	P43545	P15625
P53178	P36516	Q03429	P33330	P48415
Q08558	P53898	P41058	P40335	P18963
Q99247	P23202	Q12354	P17157	P36051
P43565	P39683	Q02948	P36139	P54000
P35207	Q07824	Q3E793	P53912	P33339
P32521	P40499	P40360	P53313	P25586
Q02204	P53273	P38075	Q05881	Q12396
P53290	P32608	Q06706	Q99189	Q04225
P04051	P53878	Q12199	P38992	P38089
Q06245	P32796	P53008	P20448	P39996
P06787	P36090	P39996	P39998	Q08925
P36523	P20795	P47061	P06781	P53894
Q06406	P32477	P33324	Q06132	P40047
P38738	P29469	Q12246	P43563	P38873
P19358	P28263	Q04336	P40368	Q12489
P53333	P32771	Q04493	P28737	Q02979
P35169	Q08096	P38735	P20435	Q12518
P38244	P23201	Q05543	P43612	P53885
P38715	P13259	P53140	P53847	Q07895
Q12415	P40506	P25604	P40047	P36523
P28817	Q05902	P53114	Q3E756	P32608
P09436	P25580	P50874	P32769	Q07551
P53855	Q12265	P38226	P38288	P20435
Q02629	Q02892	P32600	P53552	Q03778
Q06497	P38961	P40152	Q03497	P38930
P43560	P34110	P36037	P03882	P35127
P25338	P32787	Q06631	Q04792	Q07799
P53107	P14682	P53889	Q04781	P21243
P18409	P36064	Q06679	P07273	P48813
P33334	P11792	P48236	Q04991	P34224
P28000	P38064	P23201	P52891	P53941
Q06639	Q04344	P09734	P21264	Q08217
Q07651	P00937	P36519	P13259	P53136
P21951	P43321	P38853	P35172	P40986
P38873	Q3E834	P36161	Q99247	P53319
P38321	P39012	P38630	Q12106	P38719
P12611	P06197	P32564	Q12680	P53336
P35725	P39960	Q08651	P43613	P36100
P27515	Q06631	P32465	P47108	P15436
P39929	P25632	P20795	P16120	P46654
P35127	P51534	P39960	P17423	Q02896
P41338	P38145	Q06709	Q07379	P38754
Q03771	Q05515	P31755	P40433	P08524
P38339	P40513	P42934	P40015	Q04177
P53312	P40857	P17558	P32178	P36037
Q03441	P53171	P11154	Q12025	Q12291
P48231	Q06685	P00937	Q04235	P53109
Q03956	P32854	P34241	P36068	P48236
P43620	P26570	P35207	Q12482	Q06440
P30605	P25297	P25386	Q06096	P40344
P47116	P38784	P38753	P17891	P11938
P33296	P05150	P08018	Q12149	P39993
P53959	P32525	Q06409	P39705	Q04689
P57744	P53309	P08518	P47112	P38321
P53335	Q06709	Q12283	P41338	P40161
P54838	P33755	Q06325	Q02457	P32583
P34216	P25641	P38784	P28274	P46972
P53875	Q99189	P19146	Q08579	Q08818
P29496	Q12213	P53550	P53733	P12753
P32529	Q6Q547	Q05027	P32790	Q06224
Q3E798	P54964	Q92331	Q12298	P38970
P26754	P41903	P36041	Q04958	P32604
P06844	P46673	P25580	P32913	P37297
P48558	P38777	Q04922	Q06287	P47029
P38970	Q02883	P36068	P39106	P40071
P11972	P38886	Q99369	P32864	P34253
Q08951	P15700	P38754	P39929	Q06624
P22696	P18963	P40491	P32907	P38067
Q02455	P32902	P32528	Q03941	P31787
P53248	P38630	Q12697	P39996	P38972
Q12324	Q3E793	P32502	P53322	Q12680
Q12063	P36041	P47018	P40491	P05743
P27882	Q12199	P53166	P34160	Q04299
P40088	P33401	P36521	P47025	P53730
P15442	P38143	Q12211	Q06510	Q08960
Q07657	P05737	P04819	Q12415	Q02647
P45818	P40160	P33309	P50110	P07273
P53879	Q06409	P40463	P53316	P13382
P39009	P53178	P39931	P10507	P53040
Q12680	Q08199	P53318	Q07657	P12611
Q12036	Q05787	P25847	P38758	Q06217
P40454	P31755	P26370	P53177	P34237
P25847	P39998	Q04228	Q08273	P32802
Q06630	P36000	P24279	P47077	Q04562
P38822	Q03497	P31380	P38986	P32839
P26570	P22023	Q02455	P39016	Q12000
Q07379	P49954	P12612	Q07979	P37296
P38297	P27801	P53200	P47084	P18852
P23968	P47089	Q04371	Q03778	Q04638
P43635	P40422	Q6Q547	P33755	P17891
P54781	P34224	P47081	P20436	Q07379
P04050	P27351	P38717	P32802	P22139
Q12291	Q06494	P36077	Q04562	P22204
P15732	P38687	Q05946	Q05779	Q02455
P43591	P48365	Q04924	P32836	P42836
P46998	P47057	P36528	Q12445	Q06096
P25568	P53289	Q04053	P53953	Q06510
Q06440	P40557	Q02892	Q03516	P10507
P53741	P47170	Q07979	Q12276	Q00582
P54113	P34217	Q12028	Q07807	P21524
Q06217	Q02204	P32327	Q02354	P25039
P25270	P40152	P53734	P53091	P53741
Q04728	Q01802	P53319	P25365	P50107
P39726	Q12012	P28320	P42933	P43590
P35718	P38985	P53169	Q12082	P38881
P53201	Q04660	P51534	Q12220	P53940
P30657	P33309	P53081	P38719	P40032
P40468	P50278	P38985	Q12001	P32564
P53043	P37304	P39010	P53045	P07347
P53946	Q02336	P38702	Q03771	P33418
P53278	Q08970	P43321	P38961	Q03956
P51998	Q12522	P53178	Q12396	Q05676
P41318	Q12697	Q03648	P25044	Q03771
Q12001	P47176	P46680	P23287	P47077
P13186	P38164	P25044	P48353	P49089
P32478	P38959	P28263	P38753	Q12386
P23291	P06701	P39969	P53883	P38853
Q12033	P32831	P40032	Q07834	P28274
P50278	Q07395	Q04409	P14907	P38174
P32499	P36519	Q03735	P53139	Q08548
P53079	P36077	P32831	P33419	P48562
P38845	Q08412	Q07800	P53178	P53736
P38260	P38909	P39011	P29469	Q02875
P18414	Q03648	P39966	Q03407	P49017
Q02890	Q06344	P32784	P38989	Q99189
P23638	P38717	P41903	P0C0V8	P32790
P40487	Q01329	P09032	P12611	P13393
P38109	P53604	Q12099	P48524	P53159
Q03016	P46680	P06786	P38297	P38146
Q12517	Q03619	Q12450	P10659	Q6Q547
P32504	Q04670	P36145	P38959	P50278
P38862	Q12088	Q08412	P10834	P07248
P53266	Q02457	P28496	Q04689	P40335
P53326	Q08227	P18409	Q04728	P07262
Q12482	P33327	P47083	P28708	P15732
P28791	P38758	P53272	P24583	Q04336
Q12321	P40210	P50101	P53741	P40066
P15938	P53169	P30771	P53739	P38312
P35176	Q06252	P49954	P53920	P27882
P22204	P38796	Q12012	P40043	P40513
P40555	Q02979	Q12001	P43560	P00958
P33339	P38836	Q08951	P48562	P48527
P36090	Q02875	P53729	P38089	P13259
Q08548	P40463	P10849	P39516	Q03016
P00817	P33313	P53073	P19158	P32860
Q02961	P43620	Q03516	Q06263	P52910
Q04213	P38230	Q04781	Q08223	Q12527
P40099	P39969	P09368	P40099	P39904
P32902	Q3E764	P25339	Q02866	P28737
Q12196	P40360	P32904	P32349	P40499
Q12056	Q03430	P40557	Q08096	P35718
Q04471	P46681	Q03768	Q12331	P38713
P53170	P53729	P33755	P21243	P32644
P16451	P41318	P47102	P34756	P38315
Q07979	Q08446	Q06078	Q05979	P22276
P40093	Q04264	Q12358	P32642	P46995
P40990	P36145	P53320	P34163	Q05874
P40207	P15873	P53920	P38822	Q08223
P32839	P47081	P51601	Q04336	P03965
P38523	Q12527	Q3E834	Q08959	Q99220
P43590	P22138	P38758	P53829	P40857
P38713	Q02630	P15732	P52917	P52911
P39103	P39008	Q05123	P40422	P53322
Q04902	P53320	P53235	Q08962	P39928
Q08992	P53550	P13382	P25586	Q03337
Q08914	P20084	P17883	P40350	P38992
P28319	P40107	P32660	P32564	P22936
Q02767	P12612	P25632	P47170	P53090
P47081	P53883	P00812	Q00416	P47084
Q06096	Q00772	P36090	P39936	P28817
P10507	P32564	P27801	Q04471	P40553
P34240	P25270	P53115	Q12527	Q08237
P32784	P41697	P11709	P18409	P11433
Q05016	P48360	Q08960	P15731	P41832
P38086	Q04053	Q05934	P0C5N3	Q12122
P40528	P35207	P38873	P48527	P47089
P13181	P08518	P38143	P40564	Q08232
P15274	P38132	Q03144	P47155	Q12267
P53090	Q03496	P35194	Q07551	P40547
Q03455	P42843	Q12038	P36163	P28789
P43613	Q12051	P23337	P38687	Q10740
Q12051	P00812	Q04311	P39931	Q06106
P53273	P47140	P53897	P29496	Q07979
P53221	P53734	P53128	P30605	P53859
Q07541	Q02981	P33891	P18852	P43572
P50076	P53081	P26793	P34761	P32832
P08524	Q03361	P18562	P38930	Q12385
P53552	Q07800	P13259	Q12404	P25375
P25368	P36047	Q02969	P38339	Q08962
P53920	P11709	P53104	P38067	P13185
Q06108	Q03144	Q03496	P40481	P40318
P49367	P17157	Q06106	Q04177	P0C2H9
Q3E754	P39985	P53959	P05743	Q08968
Q02948	P38797	P18899	P47085	P38753
P38009	P42842	P37262	P25368	P33296
P17076	P35194	P38682	Q12403	Q12211
Q07629	Q03769	P53157	Q06224	P39936
P19956	Q12068	P39927	P12686	P25373
P13574	Q12341	Q08223	P38912	Q03735
P53234	P32914	P47135	P38174	Q06287
P40328	Q08968	P38969	P10849	P53010
P25336	P05743	P32914	Q02629	P54113
Q08217	P38969	Q12149	Q12743	P22211
P39081	Q07895	Q06146	Q06488	Q12287
P40367	Q03761	Q08096	P36006	P04046
P07172	Q12250	P32477	P24482	P50946
P31381	P53174	Q12090	Q99220	Q04792
Q07457	P39551	Q06010	Q03956	P47025
Q08227	P47137	Q03361	Q12339	P22353
P25626	P32899	P40343	Q03496	Q07830
P20457	P36517	P53333	Q04305	P25635
P38211	P37262	P38339	Q05778	P53898
Q02863	P26755	Q12504	Q02887	Q05040
P47130	P22204	P22543	Q08232	P50110
P52286	P09734	P38797	P36517	P53157
P53235	P17106	Q03201	Q06709	P47163
Q08285	P53140	Q08287	Q12446	Q06706
P32333	P53920	Q08970	P37293	P04786
P47163	P38315	P38909	P53941	Q03691
Q07534	P22214	Q12482	P32626	P40494
P39012	P22135	Q06563	P40553	P38349
P06781	Q02767	P42842	Q02199	P53281
Q02199	P25368	P38235	P12904	P40498
P39515	P24279	P52891	P22214	P53125
P32328	P39003	P22138	P06785	P39081
P04786	Q12063	P36004	Q03769	P69771
P39936	Q04922	P53289	P39721	P40561
P28737	P18562	Q05874	P36122	P38339
Q08237	P30402	P52489	P39515	Q04409
P53924	P35127	Q05778	P32380	P38969
P07991	P32380	Q05518	P06701	P47137
Q12339	P36076	Q03016	Q03735	Q03769
P31109	P39524	P50896	P36059	P15202
P10363	Q12176	P47170	P39531	Q12044
P40047	Q06321	Q02793	P53273	Q06817
P05743	P40318	P11938	Q12745	P21951
P17423	P53722	P40532	Q03823	Q12743
Q04409	Q08287	P34250	Q02046	P10849
P53953	Q12491	P20484	P34248	P25368
P06102	Q12472	P32380	Q12171	P38714
P39113	P38075	P53292	Q04638	P24583
P38989	Q12149	Q01329	P27801	P23394
P24004	P53166	P53893	P36062	P39525
P03872	P38765	P38810	P40363	Q03653
Q03920	Q06678	Q03308	Q04201	Q02201
P38882	P54867	Q12344	P43590	Q08444
Q03558	Q12133	P47057	P48234	P38261
P15625	P23337	Q04264	P33314	P36163
P48015	P39927	P24583	P39719	P23287
P37297	P53265	P29469	P29468	P53177
P24000	P43565	P38796	P42942	P38721
Q02979	Q04493	P46949	P46682	Q08995
P38746	P41735	P20084	P17064	Q3E7X8
Q12251	Q08229	P32785	P40066	Q03099
P47102	P53897	P48527	Q08237	Q07888
Q04048	Q08223	Q03441	P35127	Q99208
P22219	Q06146	P39524	P53157	O13559
P53275	P38853	P40492	Q12291	P40105
P38969	P38858		P53628	P40889
P38329	P36527		P22579	P40434
P36019	P39525		P32579	P0CX21
	Q07872		P53319	P0CX20
	Q07844		P39533	P0CX22
	Q12344		P53336	P53819
	Q07534		P04786	P0CX14
	Q05881		P33334	P0CX15
	P32642		Q12252	P25454
	Q06132		P25270	P38758
	P38801		P53335
	Q92325		P26570
	P40481		P53334
	P17883		P43596
	Q04174		Q12242
	P40553		P25303
	Q04081		Q12385
	P22134		P48582
	P38328		P22023
	Q07500		P40032
	P53322		P22133
	P40470		Q12386
	P53128		P43565
	P47102		P50278
	Q06563		P46995
	P53067		P53159
	P32832		P54000
	Q03306		Q12099
	P39904		Q10740
	P43560		Q07830
	P34250		P32794
	P11938		P19658
	Q05518		P40851
	P53120		P21672
	Q12514		P33418
	Q03718		P53281
	Q12412		Q06479
	P33418		Q12153
	Q06315		P38789
	P38339		P39928
	P46949		P39103
	P38349		Q05931
	P24784		P38792
	P22543		P50107
	Q12090		Q03653
	P36049		P41832
	P32334		Q06523
	P32333		P49089
	P10849		P31380
	P38795		P33331
	P46676		P23201
	P53134		Q06678
	Q06106		P31377
	Q03016		P32849
	P40006		P32378
	P22082		P53169
	Q04632		Q04599
	Q02793		P33296
	P09620		P40328
	P12686		Q06704
	P53959		P40498
			P21951
			Q08444
			P36019
			P39081
			P32604
			P39994
			P53136
			Q08001
			Q02896
			Q12359
			Q03691
			P38321
			Q04225
			P39927
			P32785
			P40362
			P53121
			P34244
			P18238
			Q03920
			P13382
			P38970
			P40510
			P33339
			Q06179
			Q12497
			Q12365
			P38985
			Q08749
			P53081
			Q02948
			Q12044
			Q07824
			P32902
			P53125
			P07262
			P37838
			P40492
			P53982
			Q12406
