# Supplementary material for: The transfer of specific mitochondrial lipids and proteins to lipid droplets contributes to proteostasis upon stress and aging in the eukaryotic model system Saccharomyces cerevisiae
Source: GeroScience. 2019 Nov 1;42(1):19–38. doi: 10.1007/s11357-019-00103-0 (PMC7031196; doi:10.1007/s11357-019-00103-0)
Supplement: Supplementary file 4 — List of mitochondrial proteins specific for selected conditions (Fig. 4) (XLSX 339 kb) [file 11357_2019_103_MOESM4_ESM.xlsx]

## Sheet: unstressed not in QM!!
List of selected mitochondrial proteins under various conditions:
Proteins are given as UniProtKB accession numbers
Definition:	Set A: unstressed
	Set B: mild stress
	Set C: apoptotic stress
[WT MT set A]: 199	[WT MT set A] and [WT MT set B]: 61	[WT MT set A] and [WT MT set C]: 60	[WT MT set A] and [WT MT set B] and [WT MT set C]: 77
P39526	P06245	P39515	P16451
P38206	P23201	P28817	P38523
P27466	P40857	P39994	P49367
Q03862	P33328	P53318	P38969
P38861	P36161	P00420	P32902
P36154	P36047	P40528	Q07534
P38112	Q12012	Q12517	Q05931
P23287	Q03124	Q08749	Q02204
Q08202	P51534	P36141	P42940
Q12236	P38129	P10963	P01097
P40043	Q03973	P25039	P36090
P19541	P47006	Q12482	P36523
P25582	P53734	Q12134	P32787
P25635	P53261	P53889	P00175
P25386	Q04660	Q04048	P41735
P36014	P39985	Q06630	P36064
P09547	P38961	Q02820	P47081
P32259	P33201	P41939	P51998
P25355	P47013	P38746	Q08227
P09201	Q01329	P40990	Q12251
Q02256	P14680	P47069	P19955
Q06137	P37263	Q08650	Q06510
P36048	P19454	P36151	P25568
P03871	P40348	P00331	Q02948
Q06512	Q08023	P32353	P53898
P53617	P40553	P53170	Q02455
P42937	Q07844	P46972	P38797
Q04372	P32899	P36156	P38881
P40071	Q06106	Q06668	P53733
P53040	Q12344	P32328	P38758
Q05924	P32832	P38958	Q01519
P42938	P29469	P0CX27	P32335
P38932	Q06168	P0CX28	P38811
Q02354	P38255	P34237	P25270
Q06706	P24583	P25338	P47137
P05986	P20795	P33303	P49017
P54730	P53166	Q07349	Q2V2P2
P38798	P32657	P48569	P52871
P39993	P36076	Q05871	P40994
P40308	P53550	Q3E7B6	P49626
Q12432	Q06631	Q01476	P53878
P15436	Q06132	P28795	Q07500
O13297	P53067	P28240	Q3E846
P36160	P18963	P39103	Q12743
Q02931	Q12382	Q08232	P43620
P38793	P13259	P38604	Q07541
P33894	P43565	P53157	P47116
P43556	Q06245	P54857	P40530
P50079	P43560	P40078	P40532
Q03554	P38339	P39009	Q06708
P20436	Q12063	P40986	P53629
P40467	P26570	P47084	Q08223
P38768	P32499	P80235	P38064
Q12518	Q03016	Q3E7B2	P35724
P32908	Q02767	P40017	Q08001
P39721	Q12051	Q02969	P00425
P07248	P25368	P47029	P19657
P12383	P53920	Q00582	P07281
Q12038	P32333	P25379	Q12199
P21373	Q02979	P38755	Q02981
P50896	P47102		P38687
P32349			Q06089
Q12242			Q12133
Q04311			P39714
Q06488			Q12003
Q08965			P38230
P40958			P53730
P28708			P34110
P38799			Q08968
P11746			P38167
P43639			Q04336
Q12485			P40959
Q03856			Q08962
P36168			Q07915
P38615			Q06709
P53327			Q08235
Q05949			Q12176
P40469
P36120
Q12229
P53974
P53632
P40218
P34251
P0C2I4
P0CX67
P0CX65
P0CX68
P0CX59
P0CX66
P0CX69
Q04706
Q12217
P0CX60
Q12441
P53276
P48234
Q06632
Q02206
Q08817
P40340
P36062
P38803
P18238
Q12276
P53844
P39531
P36004
P40516
Q02648
Q08558
P04051
P38738
P53333
Q06497
P53107
P33334
P35725
P27515
Q03771
P53335
P32529
Q3E798
P48558
P11972
P53248
Q12324
P15442
P45818
Q12036
P40454
Q07379
P23968
P04050
P15732
P43591
P53741
Q06217
P35718
P53201
P40468
P53043
P53946
P13186
Q12033
P53079
P18414
Q02890
P38862
P28791
Q12321
P15938
P40555
Q02961
Q04213
Q12196
Q12056
Q04471
Q07979
P40207
Q04902
Q08992
Q08914
Q06096
P38086
P13181
P15274
Q03455
P50076
Q06108
Q07629
P19956
P13574
P53234
P40328
P25336
Q08217
P40367
P31381
P20457
P38211
Q02863
P47130
Q08285
P47163
P04786
P53924
Q12339
P10363
P06102
P39113
P38989
P24004
P03872
Q03920
P22219
P53275
P38329
P36019

## Sheet: stressed not in QM!!!
Definition:	Set A: unstressed
	Set B: mild stress
	Set C: apoptotic stress
[WT MT set B]: 139	[WT MT set C]: 100	[WT MT set B] and [WT MT set C]: 41
P38328	P15202	P12686
Q12412	P00127	Q02866
Q3E764	P32860	P48360
P36527	Q06892	P36517
Q06344	Q08742	Q03430
Q07824	Q12511	P53885
Q12068	P10662	Q02784
P10849	P53881	P53140
P37304	P53193	P18544
Q12527	P40312	Q07560
Q99271	P25642	P34224
Q04922	P38345	Q08818
P53044	Q06689	P40513
Q04182	P27929	P87108
Q02793	P47141	P32611
P24279	Q01163	P38120
Q02875	Q08230	P53081
P33401	P36520	Q12166
Q03102	Q02950	Q04599
Q12000	P32898	Q04406
Q04432	P40858	Q12446
Q01802	P27680	P47025
P53262	P38428	P38784
P53839	P36531	P32387
P38804	Q12144	P39705
P40360	P47150	Q04401
Q12513	P08425	P36534
P22543	P53219	P40345
P53551	P38812	P27801
Q05902	P23500	P22353
Q07821	P40491	P32904
P38999	P38816	P38909
P29539	Q03429	P20084
P39005	Q12031	P40169
P53258	P36521	P87275
P53283	Q12283	Q07895
P53897	Q07938	Q12472
P40463	P38138	Q08229
Q3E793	P42844	P39525
P0C2H7	P40576	P53322
P53111	Q03246	P53120
P54114	P0C5N3
Q12697	P38085
Q06563	Q3E7A4
P47032	Q12487
P36077	Q03559
Q02205	P32901
P46654	P17558
Q06146	P42847
P43586	Q12405
Q05518	P21771
P36041	P39965
P39927	P36066
P11938	P32785
P36145	P38162
Q3E7A3	P40033
Q12489	P25348
P07702	Q12691
Q6Q547	Q01896
P11709	P07266
P03873	Q06328
Q08412	Q12425
P53320	P22289
P89102	P04803
P32467	P53257
P46949	Q00873
Q08287	P32573
Q12160	P02381
P24031	Q03020
P49954	P03874
Q03723	Q12408
P19659	P39677
P43321	Q05676
Q03390	P33751
P26370	P53379
Q12211	P49573
P28263	P47015
P38298	P32388
P39516	Q02773
Q03361	P35731
Q04279	P53292
P22211	P36525
P32380	Q03201
Q3E834	Q03823
P06115	P27697
P38866	P27825
P33332	P14180
P53289	Q08213
P47170	P40552
P39524	P36532
P33891	Q02724
P38796	P38175
P38753	P07236
Q3E6R5	P39112
Q12358	Q12524
P47072	P35999
P26263	P13433
P43682	P33893
P39523	P38228
P13393	P38921
P53119
Q07623
P43563
P35732
P32525
P53309
P25641
P40422
P34217
Q02336
Q03619
Q04670
Q12088
Q02630
P53883
P38132
P42843
Q03769
Q03761
P17106
P53722
Q12491
P38765
P53265
Q07872
P38801
Q04174
P22134
P40470
Q03306
P39904
Q12514
Q03718
Q06315
P38349
P46676
P53134
Q04632
P09620

## Sheet: unstressed found in QM
Definition:	Set A: unstressed
	Set B: mild stress
	Set C: apoptotic stress
[QM MT set A]: 39	[QM MT set B]: 26	[QM MT set C]: 5	[WT MT set A] and [QM MT set A]: 59	[WT MT set A] and [QM MT set B]: 21	[WT MT set A] and [QM MT set C]: 5	[WT MT set A] and [WT MT set B] and [QM MT set A]: 56	[WT MT set A] and [WT MT set B] and [WT MT set C] and [QM MT set A]: 45	[WT MT set A] and [WT MT set C] and [QM MT set A]: 29	[WT MT set A] and [QM MT set A] and [QM MT set B]: 5	[WT MT set A] and [QM MT set A] and [QM MT set B] and [QM MT set C]: 2	[WT MT set A] and [WT MT set B] and [WT MT set C] and [QM MT set B] and [QM MT set C]: 291	[WT MT set A] and [WT MT set B] and [WT MT set C] and [QM MT set A] and [QM MT set B]: 13	[WT MT set A] and [WT MT set B] and [QM MT set A] and [QM MT set B] and [QM MT set C]: 102
Q07807	P39708	P53177	Q99216	P32639	P38703	P42945	P39003	P43635	P46970	P38986	P48015	P28496	P54861
Q06489	O13563	P38682	Q12389	P16892	P40335	P89105	P01098	P30952	P32367	P25560	P40047	Q12296	P11745
P53136	P38074	P33336	P38810	P53893	P32855	P32836	P15424	P46998	P04821		P35176	P32792	P31688
P20448	Q08986	Q05874	P53829	P38820	P19158	P22082	P53235	P38297	Q03834		P53312	P53130	Q04175
P46950	Q06698	P50094	P43612	Q08651	P37296	Q06697	P38142	Q12298	Q12415		P08417	Q08926	Q06494
P53125	Q12675		P40433	P0CX73		P24784	P00447	Q12082			Q03558	P00410	P38426
Q12292	P38359		P53045	Q12085		P36000	P32796	Q03441	[WT MT set A] and [WT MT set C] and [QM MT set A] and [QM MT set B]: 2	[WT MT set A] and [WT MT set C] and [QM MT set A] and [QM MT set B] and [QM MT set C]: 16	P57744	P38300	P32835
P53336	P53286		P53228	P0CX70		Q04373	Q08970	P25613	Q12001	P53266	P00817	P51996	Q12019
P53319	P29478		P47104	P0CX72		P43609	Q6Q560	P13711	P47131	P32486	P10507	P36059	P39079
P46675	P53230		P25044	P0C2I8		Q06336	P53171	P43590		P33442	P43616	Q12164	P07274
P48524	P53344		Q12396	P0CX75		Q92325	P25365	Q02207		P18851	P11655	Q03713	P39744
P40413	P08018		O13585	P0CX71		P22214	P32317	P27796	[WT MT set A] and [WT MT set C] and [QM MT set A] and [QM MT set C]: 1	P08539	P53278	P53172	Q06505
P40094	P42942		P32604	Q6Q5H1		P19263	P32564	P39939	P53978	Q12428	P53299	P28007	P25655
Q05979	P33324		P22579	P0CX74		P40693	Q3E756	P40099		P47052	Q3E754		P11075
Q08273	P40851		Q06205	P0CX76		P38630	Q12106	Q12289	[WT MT set A] and [WT MT set C] and [QM MT set C]: 2	Q04991	P28737	[WT MT set A] and [WT MT set B] and [QM MT set A] and [QM MT set B]: 14	P49435
Q04638	P36029		Q00416	P53109		P49687	P08525	Q06236	P38993	P15367	P25626	P06786	P38197
Q06891	P38809		P53091	O74302		Q05543	P53273	P39518	P04710	P0C2H8	P53598	P50101	P32588
P38930	P38312		Q02754	P0CX57		P53115	Q2V2P9	Q03778		Q12434	P00044	P32597	Q04062
Q12220	P32341		P29468	P0CX58		P37262	P00424	P43567	[WT MT set A] and [WT MT set C] and [QM MT set B] and [QM MT set C]: 12	P26793	P33302	P32492	P27692
P41832	P35183		P38080	P47099		Q03496	P32799	P49955	P27614	P38759	P08679	P38144	P13517
P46995	Q08921		P47108	Q04409		Q06078	P39929	P53943	Q03218	P53847	P32478	P38251	P25644
P22434	P49166		P34160			Q12072	P38264	P33296	P54781	P04819	Q05050	P35189	Q05933
Q04177	Q08873		P38063	[WT MT set A] and [WT MT set B] and [WT MT set C] and [QM MT set A]:		P53145	P10174	P47085	P40088	P32895	P01120	P17442	P53295
P38089	Q03790		P53313	P39003		Q06218	P04039	P10834	Q08960		P27882	Q03768	P40579
Q06224	P38110		P48582	P01098		P47037	P23724	P53742	Q08686	[WT MT set A] and [WT MT set B] and [WT MT set C] and [QM MT set B]: 21	P19882	Q12149	P33298
P36068	P39548		Q04217	P15424		P53114	P40508	P29295	P18409	P53875	P28834	P40339	P15700
P40066			P40850	P53235		Q02805	P32784	P32769	P40212	P48231	P17505	P53104	P38217
P53316			P53941	P38142		Q02457	P37267	P47125	P38754	P06182	P36013	P35127	P38903
Q8J0M4			P09032	P00447		P33309	P81450	Q01574	P36163	P41318	Q2V2P4	P29496	P89886
Q08579			P32907	P32796		Q07395	P28319		Q04767	P18411	P40364		P41811
Q05946			P31380	Q08970		P25632	Q12462		P38116	Q12255	P32454		P39077
P40498			P32561	Q6Q560		P14682	Q12445			P19516	P00942		P38199
P47142			P03882	P53171		Q04305	Q99207		[WT MT set A] and [WT MT set C] and [QM MT set B]: 2	P18496	P53326		P34241
P14359			Q08732	P25365		Q12099	P31755		P21147	P33310	P37297		P38817
P38174			P13382	P32317		Q08645	P25580		P32579	P38873	P46367		P12612
Q00618			Q12386	P32564		Q05123	P25037			P40477	P12695		P12754
P80428			Q04225	Q3E756		Q04781	P08678		[WT MT set A] and [WT MT set B] and [QM MT set B] and [QM MT set C]: 68	Q04228	P54115		P33297
P06700			Q04600	Q12106		Q07688	P40351		P25515	P39987	O74700		P48362
P39945			P24482	P08525		P41819	P40991		Q08977	Q12443	Q03655		P40016
			P46682	P53273		Q06321	Q03532		Q12377	P28000	P40533		P43588
			P40462	Q2V2P9		P32642	Q02883		Q12018	P22135	P33448		Q99369
			P38719	P00424		Q92331	Q04053		Q03262	Q12285	P00890		Q06705
			Q04410	P32799		P32913	P39729		P53131	P32600	P11914		Q12532
			Q07834	P39929		P52891	Q07896		Q01939	P10964	P19414		Q08601
			Q99247	P38264		P19658	P42842		P32502	P40506	P32463		P14741
			P53855	P10174		Q02887			P20485	P36165	P07991		P12904
			P21951	P04039		P33418			P53845		P39926		P32485
			P38321	P23724		Q08096			P39935	[WT MT set A] and [WT MT set B] and [WT MT set C] and [QM MT set C]: 7	P32466		Q12453
			Q03956	P40508		P39998			Q06685	P39726	Q08193		P54860
			P06844	P32784		P53178			P53834	P32316	P43594		Q04371
			Q12291	P37267		P53290			P38886	Q06440	P08524		Q12692
			P40487	P81450		P53959			P05375	P38962	P36775		P23615
			P33339	P28319		P26754			P32501	P10823	P19358		P06782
			P53552	Q12462		P38970			P33204	Q02892	P53090		Q05029
			P39081	Q12445		P25847			P53250	P18900	Q02486		P47122
			Q07457	Q99207		P50278			P28495		P25349		P38737
			Q08237	P31755					P48365	[WT MT set A] and [WT MT set B] and [QM MT set C]: 7	Q06567		P52917
			P53953	P25580					P32802	P17883	Q12165		P32449
			P38882	P25037					Q12114	Q3E790	P32331		P32558
				P08678					Q00772	P40481	P25372		P40327
				P40351					P14922	Q02201	P32839		P40087
				P40991					P11792	P13185	P36147		P42943
				Q03532					P30771	Q12100	P15703		P33299
				Q02883					P22213	P69771	P25605		P22336
				Q04053					P31384		P0CT04		P33202
				P39729					Q03219	[WT MT set A] and [WT MT set B] and [WT MT set C] and [QM MT set A] and [QM MT set C]: 7	P40989		Q02046
				Q07896					P40517	P47045	P0C0W9		P25339
				P42842					P35197	P32378	P38910		P38065
									P13298	P47054	Q02199		Q08723
									Q06287	Q08446	P40012		Q12250
									P38828	P21269	P40341		Q04081
									Q07897	P39106	Q99297		Q06103
									P32660	Q12754	P52893		P47044
									P31374		P07806		Q04651
									P53152	[WT MT set A] and [WT MT set B] and [QM MT set A] and [QM MT set C]: 8	P25303		P15731
									P39011	P43558	Q05785		P53155
									P32496	P47018	P15625		Q03497
									Q12108	P47047	P06781		P30665
									P25604	P32626	P32476		P52918
									P46951	Q04264	P40495		P46673
									P12945	P39008	P33754		P53169
									P38833	Q02896	P05319		P35729
									P53729	Q12354	P16603		Q06677
									Q00362		P05739		P08518
									Q03786		P16622		P23202
									P26755		P38822		P53981
									P10869		P00924		Q05934
									P40106		P22203		P53141
									P09733		Q08245		Q01590
									Q99186		P20107		P40157
									Q06408		Q08045		Q12044
									P17891		P38992		P25555
									Q12109		P22202		P32864
									P25369		P39013		P43638
									P32379		P53206		P40160
									P32608		P07213		P27351
									Q06406		P38875		Q12090
									P22696		P00927		Q08826
									Q12680		P32568		P25451
									P54113		P80967		P06787
									P38260		P25297		P41338
									P23638		P09436		Q08951
									P22204		P32891
									P38713		P32521
									P07172		P53879
											P16547
											Q03707
											P53868
											P0CX45
											P0CX46
											P32266
											P40502
											P36112
											P15624
											P40452
											P38616
											P35169
											P38077
											Q06833
											P34216
											P40961
											P15565
											P07251
											P39958
											P05737
											Q06493
											P53154
											P50087
											P30902
											A5Z2X5
											P00360
											P0CX35
											P0CX36
											P30657
											P14693
											P09457
											P38127
											P53736
											P12684
											P12683
											P25573
											P37299
											P38072
											P39543
											P39968
											P39685
											P04037
											Q3E7X9
											P34730
											P53220
											P33333
											P39704
											P50110
											Q12010
											P32340
											P06367
											P47140
											P33311
											P32610
											P33421
											P53012
											P00128
											P81449
											P41800
											P48837
											P40098
											P07253
											P07256
											P38701
											P38775
											Q07657
											Q00402
											Q12374
											P53011
											P38256
											P25574
											Q01560
											P34167
											P38736
											Q12402
											Q3E824
											P05744
											Q12450
											P32916
											P36105
											P39006
											P22855
											P32500
											P40485
											P53073
											P38934
											P32905
											P50945
											P47124
											P38688
											P53337
											P24280
											P40030
											P27809
											P54837
											P32457
											Q12159
											P04801
											P28625
											P54003
											P38143
											Q99325
											P39727
											Q12246
											Q06508
											P32329
											P38788
											P16862
											Q02959
											Q03281
											P0C2H9
											P12688
											P27476
											P11484
											P07280
											P22517
											Q12460
											Q12122
											P40303
											P38968
											P36051
											P53843
											P05453
											P40483
											P27472
											P35844
											P32495
											P38261
											Q12306
											P38172
											P25294
											Q03579
											P48236
											Q99260
											P40319
											P15646
											P04806
											P20424
											P46965
											P39101
											P36018
											P07278
											P06197
											P38069
											P46982
											P40557
											P25367
											P16550
											P52910
											P36148
											P12385
											Q92316
											P32911
											P27810
											P32458
											P40318
											P16861
											P15454
											P38712
											P04911
											P04912
											P25623
											P25293
											P43603
											Q12447
											P20447
											P52593
											P38146
											P39076
											P31383
											P38130
											P25373
											P38715
											P40499
											P03965
											P06738
											Q99257
											P24783
											P19524
											P25343
											P21734
											P33307
											P47117
											Q08421
											O14455
											Q05022

## Sheet: stressed found in QM
Definition:	Set A: unstressed
	Set B: mild stress
	Set C: apoptotic stress
[WT MT set B] and [QM MT set A]: 13	[WT MT set C] and [QM MT set A]: 9	[WT MT set C] and [QM MT set A] and [QM MT set B]: 2	[WT MT set C] and [QM MT set A] and [QM MT set B] and [QM MT set C]: 5	[WT MT set B] and [WT MT set C] and [QM MT set B] and [QM MT set C]: 60	[WT MT set B] and [QM MT set B] and [QM MT set C]: 119
P36049	P56508	P53159	O13547	Q08199	P38858
P41697	P00045	P18852	P53077	P38836	Q08108
P38067	P22133		Q06991	P29952	P38853
P25586	Q12497	[QM MT set A] and [QM MT set B] and [QM MT set C]: 2	P53982	P00358	Q04493
P23337	Q04689	P28707	P13587	P04449	Q03653
Q02774	P36039	P20434		P38122	P53604
P38985	P33419		[WT MT set C] and [QM MT set B] and [QM MT set C]: 10	P32445	Q12303
P38182	Q06144	[QM MT set A] and [QM MT set B]: 5	P23585	P54964	Q01454
Q06679	Q12385	P50107	P23833	Q06451	P0C0V8
P47057		Q06815	P42838	P01119	P38115
Q01477		P39928	P04650	P30619	P09734
P06701		Q07830	P40073	P39533	P35719
P40210		P22140	Q04924	P47143	P36007
			P52911	P47039	P38087
		[QM MT set A] and [QM MT set C]: 2	Q99220	P53334	Q05905
		P32178	P14772	P12687	Q12522
		Q12387	P53852	P22943	Q05515
				Q01976	P11986
		[WT MT set C] and [QM MT set C]: 5	[WT MT set B] and [WT MT set C] and [QM MT set A] and [QM MT set B] and [QM MT set C]: 28	P25719	P38212
		P53008	P49095	P05318	P11412
		P48813	P22023	P31373	P06704
		Q06179	Q01532	P36135	P47089
		P42839	P40015	P25375	P06106
		P32874	P38288	P38972	Q05031
			P39015	Q12118	Q04170
		[WT MT set B] and [WT MT set C] and [QM MT set C]: 2	P00729	P05694	P53616
		P46680	P07245	Q07800	P00498
		P31334	P53281	P16120	P10080
			P32472	Q02785	P53128
		[WT MT set B] and [WT MT set C] and [QM MT set B]: 6	P07262	P11491	P32614
		P36516	P23292	P37303	P14843
		P36519	Q07551	P39111	P53189
		P38341	P32474	P41921	Q04792
		P14907	Q12451	P18562	Q03088
		P29055	P38966	P39004	P53753
		P40006	Q12404	Q06538	P42835
			P53049	P54839	P32771
		[WT MT set B] and [QM MT set B]: 15	P26784	P53121	P10659
		P32451	P39540	P00815	P29029
		P15873	P21242	Q02647	Q05911
		Q12256	P21264	P09950	Q12355
		P53849	Q01662	P49090	P32263
		P23639	P29509	P38787	P38840
		P37370	Q02159	P32867	Q05040
		P39969	Q12375	P00958	P53101
		P10127	P46990	P28274	Q04951
		Q05027	P36421	P50095	P23776
		P33755		Q06839	P13188
		Q05812	[WT MT set B] and [WT MT set C] and [QM MT set C]: 2	Q08954	P47169
		Q06325	P46680	P47008	P40152
		P18408	P31334	Q03516	P39683
		P14065		P31787	Q12025
		P38795	[WT MT set B] and [QM MT set A] and [QM MT set C]: 2	P32465	P05150
			P32767	P53112	P14747
		[WT MT set B] and [QM MT set A] and [QM MT set B]: 4	P38959	P41058	P47096
		P53301		P48527	P40029
		P18961	[WT MT set B] and [QM MT set A] and [QM MT set B] and [QM MT set C]: 18	P06101	P36091
		P38878	Q05881	Q06338	P25376
		Q03691	P21243	P41057	P04076
			Q06523	Q04344	Q12271
			Q05775		P36110
			P54000		P40474
			P40525		P07273
			P87262		P53224
			P40510		P33331
			P49089		P08536
			P47112		P33734
			P38912		P38856
			P40501		P04046
			P32831		P08566
			P05747		Q12074
			P50109		Q06449
			P36006		P05759
			P47001		Q03648
			P32327		P00937
					Q06682
					P40037
					P34250
					Q02196
					P40054
					Q03144
					P13663
					P39976
					P40472
					P48415
					P22768
					P39692
					P47061
					Q05166
					P00899
					P54885
					Q03148
					P32804
					P53133
					Q08985
					P38113
					P36037
					Q86ZR7
					P38841
					P35735
					P39966
					Q04934
					P22141
					Q04223
					P04173
					Q12512
					P32477
					P51601
					P40518
					P53200
					P52489
					P33399
					Q99189
					Q05787
					P47176
					Q06252
					P53174
					P39551
					P32334
